# Supplementary material for: Development of vanadium-based polyanion positive electrode active materials for high-voltage sodium-based batteries
Source: Nat Commun. 2022 Jul 14;13:4097. doi: 10.1038/s41467-022-31768-5 (PMC9283384; doi:10.1038/s41467-022-31768-5)
Supplement: Supplementary file 3 — Source data [file 41467_2022_31768_MOESM3_ESM.xlsx]

## Sheet: Figure 1a
2theta	Exp	Calc	Bckg	Diff	D/s	Peaks
degree
8.0113	127	131.05	130.453	-1422.33	-0.391901	9.28676
8.021	145	131.177	130.574	-1404.46	1.11778	10.5265
8.0316	116	131.316	130.707	-1433.6	-1.45551	10.8315
8.0406	183	131.436	130.821	-1366.72	3.78536	10.9665
8.0505	140	131.568	130.947	-1409.85	0.682758	11.1379
8.061	144	131.709	131.081	-1405.99	0.995074	11.9131
8.0709	151	131.843	131.209	-1399.12	1.53075	13.2598
8.0808	142	131.977	131.337	-1408.26	0.812214	14.389
8.0906	147	132.112	131.465	-1403.39	1.19986	14.5206
8.1005	151	132.248	131.595	-1399.53	1.49853	15.3482
8.1111	137	132.395	131.734	-1413.68	0.364846	16.872
8.121	143	132.534	131.866	-1407.81	0.847546	17.3493
8.1309	137	132.673	131.998	-1413.95	0.341659	17.778
8.1408	145	132.813	132.131	-1406.09	0.985082	18.6355
8.1507	147	132.954	132.265	-1404.23	1.13193	18.9525
8.1606	135	133.097	132.399	-1416.38	0.136419	19.1762
8.1705	131	133.24	132.535	-1420.52	-0.223214	19.2538
8.1812	171	133.395	132.682	-1380.68	2.85187	19.4622
8.1911	136	133.54	132.819	-1415.82	0.184462	19.5224
8.2011	123	133.687	132.958	-1428.97	-0.991208	19.8153
8.211	134	133.834	133.096	-1418.11	-0.0118147	20.2618
8.2209	134	133.982	133.235	-1418.26	-0.0243154	20.3143
8.2314	141	134.14	133.384	-1411.42	0.552791	20.93
8.2417	140	134.296	133.53	-1412.58	0.457346	21.1434
8.2507	129	134.433	133.659	-1423.71	-0.503871	21.4151
8.2599	112	134.574	133.792	-1440.85	-2.16018	21.6727
8.2688	135	134.711	133.92	-1417.99	0.00038443	21.7616
8.2787	145	134.865	134.064	-1408.14	0.818331	21.8792
8.2881	158	135.012	134.201	-1395.29	1.80673	22.0354
8.2972	140	135.154	134.335	-1413.43	0.386249	22.3831
8.3059	141	135.292	134.463	-1412.57	0.457744	22.5305
8.3152	150	135.44	134.601	-1403.72	1.16681	23.6096
8.3252	143	135.6	134.75	-1410.88	0.596547	23.7685
8.335	145	135.757	134.897	-1409.04	0.745659	23.8545
8.3448	139	135.916	135.045	-1415.2	0.239455	23.9578
8.3556	143	136.093	135.208	-1411.37	0.556119	24.2744
8.3661	176	136.265	135.368	-1378.55	2.97598	24.2795
8.3761	149	136.431	135.521	-1405.71	1.00916	24.7931
8.386	164	136.596	135.674	-1390.88	2.12057	25.1511
8.3968	164	136.777	135.841	-1391.06	2.10667	25.2406
8.4067	151	136.944	135.995	-1404.22	1.12419	25.8247
8.4166	140	137.113	136.15	-1415.39	0.223866	25.8661
8.4272	167	137.295	136.317	-1388.57	2.28048	26.104
8.4378	129	137.478	136.484	-1426.76	-0.766826	26.1738
8.4477	144	137.65	136.642	-1411.93	0.510111	26.7018
8.4576	158	137.823	136.8	-1398.1	1.58721	26.9203
8.4683	161	138.012	136.972	-1395.29	1.79416	27.089
8.4771	137	138.169	137.114	-1419.45	-0.118623	27.2961
8.4872	138	138.35	137.277	-1418.63	-0.0481926	27.6635
8.4972	152	138.53	137.44	-1404.81	1.07525	28.1115
8.5071	156	138.71	137.603	-1400.99	1.36747	28.1625
8.517	147	138.891	137.766	-1410.17	0.651703	28.6788
8.5269	130	139.074	137.929	-1427.35	-0.813748	28.9852
8.5375	125	139.271	138.106	-1432.55	-1.29442	29.0116
8.5475	160	139.459	138.273	-1397.74	1.6083	29.0831
8.5574	138	139.646	138.439	-1419.93	-0.156677	29.1541
8.5672	142	139.832	138.605	-1416.11	0.165802	29.2815
8.5778	158	140.036	138.784	-1400.32	1.41413	29.4896
8.5876	144	140.226	138.951	-1414.51	0.29903	29.5372
8.5974	179	140.418	139.119	-1379.7	2.87014	29.6377
8.608	150	140.627	139.302	-1408.91	0.750692	29.6893
8.6178	140	140.822	139.471	-1419.1	-0.0843444	29.7176
8.6276	132	141.019	139.642	-1427.3	-0.800039	29.8688
8.6374	121	141.217	139.813	-1438.5	-1.8534	30.0662
8.6472	151	141.418	139.985	-1408.7	0.766193	30.1271
8.657	151	141.62	140.157	-1408.9	0.749967	30.2466
8.6669	157	141.827	140.333	-1403.11	1.19811	30.2574
8.6774	146	142.048	140.519	-1414.33	0.314004	30.3226
8.6872	163	142.257	140.694	-1397.54	1.6126	30.4418
8.697	131	142.469	140.87	-1429.75	-1.01523	30.6604
8.7068	161	142.682	141.047	-1399.96	1.43198	30.778
8.7167	168	142.901	141.227	-1393.18	1.9253	30.8319
8.7266	142	143.121	141.407	-1419.4	-0.10599	30.9811
8.7363	135	143.341	141.584	-1426.62	-0.729755	31.1397
8.7469	133	143.583	141.779	-1428.86	-0.929382	31.1721
8.7568	165	143.813	141.962	-1397.09	1.63915	31.6819
8.7667	131	144.046	142.145	-1431.33	-1.15105	31.8271
8.7766	128	144.283	142.33	-1434.56	-1.45023	31.9479
8.7864	137	144.52	142.513	-1425.8	-0.652885	32.2123
8.7961	141	144.759	142.695	-1422.04	-0.326534	32.3249
8.806	142	145.007	142.882	-1421.29	-0.261975	32.4542
8.8168	142	145.282	143.087	-1421.56	-0.284767	32.7591
8.8267	147	145.54	143.275	-1416.82	0.111581	32.8966
8.8366	165	145.802	143.465	-1399.08	1.48647	32.9409
8.8466	150	146.073	143.657	-1414.35	0.312499	33.3173
8.8562	127	146.338	143.842	-1437.62	-1.72451	33.6576
8.866	145	146.615	144.032	-1419.89	-0.141789	33.852
8.8759	137	146.901	144.225	-1428.18	-0.853494	33.917
8.8866	136	147.219	144.434	-1429.5	-0.969266	33.9327
8.8965	124	147.521	144.628	-1441.8	-2.11951	33.9852
8.9063	163	147.829	144.821	-1403.11	1.18226	34.1246
8.9167	150	148.167	145.027	-1416.45	0.143797	34.3
8.9265	153	148.495	145.222	-1413.78	0.358693	34.3223
8.9363	148	148.836	145.418	-1419.12	-0.0739021	34.3515
8.9461	134	149.189	145.615	-1433.47	-1.31719	34.433
8.9566	156	149.583	145.826	-1411.86	0.509477	34.6026
8.9664	162	149.968	146.025	-1406.25	0.941539	34.6608
8.9769	168	150.4	146.238	-1400.68	1.35458	34.7663
8.9868	155	150.829	146.44	-1414.11	0.332072	34.7979
8.9966	150	151.276	146.641	-1419.56	-0.106763	34.8268
9.0062	167	151.74	146.838	-1403.02	1.17888	35.1135
9.016	162	152.244	147.041	-1408.52	0.765065	35.1775
9.0268	155	152.838	147.265	-1416.12	0.172753	35.2845
9.0367	151	153.426	147.471	-1420.71	-0.197705	35.4169
9.0466	147	154.062	147.678	-1425.34	-0.582036	35.546
9.0565	146	154.753	147.886	-1427.03	-0.723285	36.0033
9.0664	168	155.511	148.095	-1405.79	0.965379	36.192
9.0763	156	156.347	148.305	-1418.63	-0.0250127	36.2199
9.0861	149	157.267	148.513	-1426.55	-0.673454	36.2263
9.0968	148	158.399	148.741	-1428.68	-0.849772	36.2786
9.1067	124	159.592	148.954	-1453.87	-3.18937	36.5037
9.1173	159	161.062	149.182	-1420.34	-0.155957	36.927
9.1272	167	162.661	149.396	-1413.94	0.344699	37.006
9.1371	152	164.538	149.611	-1430.82	-1.00566	37.2408
9.147	160	166.771	149.827	-1425.05	-0.522077	37.5205
9.1569	172	169.469	150.043	-1415.75	0.20829	37.6844
9.1677	159	173.129	150.28	-1432.41	-1.10105	37.7885
9.1776	165	177.427	150.499	-1430.71	-0.944086	37.8546
9.1875	183	183.198	150.718	-1418.48	0.0135079	37.9524
9.1974	198	191.899	150.938	-1412.18	0.470813	38.0537
9.2073	183	207.5	151.159	-1442.78	-1.75109	38.1124
9.2172	239	239.718	151.381	-1419	0.0425251	38.2266
9.227	345	306.981	151.601	-1380.26	2.17275	38.2387
9.2377	547	453.668	151.843	-1324.95	4.15357	38.2591
9.2481	726	698.952	152.078	-1391.23	1.2052	38.418
9.2578	1086	1012.81	152.299	-1345.09	2.42581	38.4445
9.2676	1287	1349.44	152.523	-1480.72	-1.51604	38.4502
9.2774	1301	1580.96	152.748	-1698.24	-7.49263	38.6927
9.2872	1303	1578.73	152.973	-1694.01	-7.3107	38.7512
9.2972	1226	1337.99	153.204	-1530.27	-2.82592	38.9178
9.3079	971	969.43	153.452	-1416.71	0.436572	38.9894
9.3178	679	659.174	153.683	-1398.45	1.12517	39.0383
9.3277	534	438.282	153.914	-1322.56	4.41982	39.08
9.3376	307	307.979	154.146	-1419.26	0.16103	39.1375
9.3475	275	241.658	154.38	-1384.94	2.13631	39.1802
9.3574	238	210.628	154.613	-1390.91	1.84954	39.3591
9.3673	190	195.817	154.848	-1424.1	-0.369286	39.3769
9.3781	190	187.17	155.105	-1415.45	0.242638	39.4647
9.388	163	182.118	155.342	-1437.4	-1.46498	39.5164
9.3979	162	178.444	155.58	-1434.72	-1.26444	39.6424
9.4079	178	175.614	155.82	-1415.89	0.201548	39.9698
9.4178	167	173.431	156.06	-1424.71	-0.477032	40.0635
9.4278	173	171.693	156.302	-1416.97	0.117398	40.1379
9.4377	171	170.326	156.543	-1417.61	0.0678454	40.1541
9.4485	181	169.147	156.807	-1406.43	0.895367	40.1545
9.4584	122	168.29	157.05	-1464.57	-4.17484	40.2566
9.4683	170	167.604	157.293	-1415.88	0.196372	40.4444
9.4782	152	167.058	157.538	-1433.34	-1.2089	40.5095
9.4888	176	166.598	157.801	-1408.88	0.719564	40.5312
9.4985	163	166.271	158.042	-1421.55	-0.245513	40.7215
9.5091	195	166	158.307	-1389.28	2.08607	40.7977
9.5196	144	165.805	158.57	-1440.08	-1.80665	40.8736
9.5296	159	165.677	158.821	-1424.96	-0.519916	40.9126
9.5395	166	165.597	159.071	-1417.88	0.0403788	40.9446
9.5495	161	165.558	159.325	-1422.84	-0.350192	41.0865
9.5594	164	165.555	159.576	-1419.83	-0.112629	41.0919
9.5693	157	165.582	159.829	-1426.86	-0.676106	41.1947
9.5792	180	165.637	160.082	-1403.92	1.07872	41.1985
9.59	150	165.723	160.36	-1434	-1.27498	41.3051
9.6005	157	165.832	160.63	-1427.11	-0.69628	41.3442
9.6105	150	165.954	160.889	-1434.23	-1.29395	41.3632
9.6203	186	166.091	161.144	-1398.37	1.46759	41.3882
9.6303	181	166.247	161.404	-1403.53	1.10454	41.5007
9.6408	167	166.425	161.679	-1417.7	0.0527851	41.5914
9.6506	170	166.604	161.936	-1414.88	0.268706	41.6524
9.6614	144	166.814	162.22	-1441.09	-1.89219	41.6883
9.6713	181	167.018	162.482	-1404.3	1.04734	41.7428
9.6812	166	167.231	162.744	-1419.51	-0.0871185	42.0262
9.6909	160	167.449	163.002	-1425.73	-0.580265	42.0465
9.7008	170	167.681	163.266	-1415.96	0.186361	42.1648
9.7106	184	167.917	163.529	-1402.2	1.19384	42.4819
9.7203	168	168.159	163.789	-1418.44	-0.00359952	42.6027
9.7312	168	168.439	164.083	-1418.72	-0.0251003	42.6925
9.7418	164	168.719	164.37	-1423	-0.359535	42.708
9.7518	174	168.991	164.641	-1413.27	0.388576	42.7481
9.7624	159	169.285	164.93	-1428.57	-0.806339	42.9998
9.7729	155	169.584	165.217	-1432.86	-1.16185	43.046
9.7834	177	169.889	165.505	-1411.17	0.54352	43.0534
9.7933	173	170.183	165.777	-1415.46	0.223408	43.3094
9.8041	166	170.51	166.075	-1422.79	-0.340508	43.4298
9.8147	182	170.838	166.369	-1407.12	0.836633	43.4472
9.8246	165	171.15	166.644	-1424.43	-0.468924	43.628
9.8345	165	171.467	166.92	-1424.75	-0.493505	43.8615
9.8443	149	171.787	167.194	-1441.07	-1.85614	43.8831
9.8543	182	172.118	167.475	-1408.4	0.742207	44.1374
9.8642	169	172.452	167.754	-1421.73	-0.25533	44.1555
9.8749	173	172.819	168.056	-1418.1	0.0239758	44.1738
9.8849	187	173.168	168.339	-1404.45	1.02144	44.2065
9.8947	181	173.516	168.618	-1410.8	0.566527	44.2495
9.9052	190	173.894	168.917	-1402.17	1.17851	44.3621
9.9149	176	174.25	169.195	-1416.53	0.142481	44.5414
9.9248	171	174.62	169.479	-1421.9	-0.265939	44.5605
9.9348	158	174.999	169.767	-1435.28	-1.34095	44.6118
9.9455	163	175.413	170.076	-1430.69	-0.960847	44.6207
9.9554	201	175.802	170.362	-1393.08	1.78768	44.6612
9.9653	171	176.199	170.65	-1423.48	-0.386197	44.7573
9.975	182	176.594	170.933	-1412.87	0.411822	44.7752
9.9849	193	177.006	171.222	-1402.29	1.16223	44.915
9.9948	165	177.425	171.513	-1430.7	-0.955329	44.9384
10.0047	197	177.852	171.804	-1399.13	1.37527	44.9434
10.0155	171	178.328	172.122	-1425.61	-0.548434	45.1525
10.0254	193	178.774	172.415	-1404.05	1.03537	45.2086
10.036	196	179.263	172.73	-1401.54	1.20693	45.3094
10.0459	177	179.729	173.025	-1421.01	-0.193039	45.3977
10.0559	182	180.212	173.324	-1416.49	0.1446	45.417
10.0657	159	180.696	173.617	-1439.98	-1.70761	45.462
10.0755	191	181.192	173.912	-1408.47	0.721607	45.4746
10.0862	168	181.749	174.234	-1432.03	-1.04791	45.6567
10.096	162	182.273	174.531	-1438.55	-1.57965	45.6829
10.1058	178	182.813	174.828	-1423.09	-0.348068	45.6839
10.1156	208	183.368	175.126	-1393.65	1.71971	45.8518
10.1255	177	183.947	175.428	-1425.23	-0.509281	45.9416
10.1353	172	184.538	175.728	-1430.82	-0.942908	45.9969
10.1452	165	185.156	176.031	-1438.44	-1.55571	46.0251
10.156	150	185.856	176.364	-1454.14	-2.91349	46.0775
10.1667	197	186.579	176.694	-1407.86	0.754855	46.5014
10.1765	195	187.269	176.997	-1410.55	0.566106	46.7206
10.1863	189	187.989	177.301	-1417.27	0.0862578	46.7234
10.1962	194	188.749	177.61	-1413.03	0.389548	46.7873
10.2061	184	189.546	177.919	-1423.83	-0.395982	46.9694
10.216	202	190.384	178.229	-1406.66	0.829558	47.0157
10.2267	223	191.342	178.565	-1386.62	2.13163	47.1284
10.2366	209	192.282	178.876	-1401.56	1.1684	47.2339
10.2465	169	193.28	179.189	-1442.56	-1.85449	47.2628
10.2564	184	194.345	179.503	-1428.62	-0.750102	47.2832
10.2662	179	195.473	179.814	-1434.75	-1.21874	47.2881
10.2761	215	196.7	180.129	-1399.98	1.25933	47.4955
10.286	219	198.026	180.445	-1397.31	1.42822	47.5403
10.2968	201	199.605	180.791	-1416.89	0.109428	47.64
10.3073	208	201.297	181.128	-1411.58	0.475202	47.7355
10.3173	186	203.08	181.45	-1435.36	-1.24178	47.7545
10.327	208	204.998	181.764	-1415.28	0.217559	47.7809
10.3369	182	207.187	182.084	-1443.47	-1.85766	48.0641
10.3467	207	209.632	182.402	-1420.91	-0.175	48.1179
10.3565	188	212.414	182.721	-1442.69	-1.77335	48.126
10.3673	199	215.968	183.074	-1435.25	-1.19724	48.3039
10.3771	189	219.752	183.395	-1449.03	-2.23282	48.4258
10.387	233	224.266	183.72	-1409.55	0.573911	48.5001
10.3969	231	229.682	184.046	-1416.96	0.0860259	48.5361
10.4067	229	236.224	184.369	-1425.5	-0.481174	48.584
10.4166	232	244.507	184.697	-1430.79	-0.82878	48.6451
10.4264	243	255.317	185.022	-1430.6	-0.802213	48.6643
10.4371	255	272.973	185.378	-1436.25	-1.14324	48.7763
10.4469	308	301.733	185.704	-1412.01	0.334713	48.7882
10.4567	347	359.577	186.032	-1430.86	-0.708356	48.795
10.4664	480	478.187	186.357	-1416.47	0.0269327	48.8299
10.4764	717	715.898	186.693	-1417.18	-0.0705494	48.8607
10.4862	1057	1110.68	187.024	-1471.96	-1.86021	48.9696
10.496	1695	1667.04	187.355	-1390.32	0.358198	48.9774
10.5067	2435	2346.07	187.717	-1329.35	1.35315	48.9993
10.5165	3082	2805.27	188.05	-1141.55	4.4684	49.0362
10.5263	2904	2856.29	188.383	-1370.57	0.339634	49.052
10.5361	2446	2467.09	188.718	-1439.37	-0.908107	49.1526
10.5459	1794	1860.4	189.053	-1484.68	-1.93729	49.196
10.5559	1169	1260.94	189.396	-1510.22	-2.93418	49.218
10.5658	770	817.593	189.737	-1465.87	-1.84935	49.2835
10.5766	488	527.693	190.109	-1457.97	-1.85747	49.3608
10.5865	352	393.976	190.451	-1460.26	-2.26601	49.4989
10.597	319	329.293	190.815	-1428.57	-0.589708	49.6044
10.6071	293	301.915	191.166	-1427.2	-0.526388	49.663
10.6169	259	288.966	191.507	-1448.25	-1.86067	49.7335
10.6273	286	281.648	191.87	-1413.93	0.265188	49.7445
10.6371	273	278.041	192.213	-1423.32	-0.291201	49.7838
10.6479	257	276.615	192.592	-1437.89	-1.20326	49.8782
10.6578	266	277.247	192.94	-1429.53	-0.664618	49.9088
10.6677	250	279.582	193.289	-1447.86	-1.84004	49.9578
10.6776	269	283.616	193.639	-1432.9	-0.856295	50.0343
10.6875	282	289.466	193.989	-1425.75	-0.405308	50.0507
10.6982	266	298.126	194.369	-1450.41	-1.92286	50.1233
10.7081	320	308.761	194.722	-1407.04	0.677288	50.2142
10.7189	298	324.131	195.107	-1444.41	-1.45432	50.2786
10.7288	335	343.256	195.461	-1426.54	-0.385558	50.3589
10.7386	399	370.584	195.813	-1389.86	1.49499	50.3765
10.7492	432	420.9	196.194	-1407.18	0.625335	50.5109
10.7591	581	514.759	196.55	-1352.04	2.86087	50.6412
10.7691	795	713.592	196.911	-1336.87	3.04035	50.7189
10.779	1327	1106.13	197.269	-1197.41	6.26073	50.7545
10.7897	2014	1865.14	197.657	-1269.42	3.59401	50.8261
10.7996	2841	2906.68	198.017	-1483.96	-0.863305	50.8534
10.8102	3743	4208.6	198.404	-1883.88	-7.12322	50.9552
10.8206	4432	5226.32	198.783	-2212.6	-11.3179	51.007
10.8313	4519	5404.75	199.175	-2304.03	-12.4411	51.1733
10.8412	4126	4671.34	199.539	-1963.62	-7.71888	51.202
10.851	3535	3522.1	199.899	-1405.38	0.928069	51.2504
10.8618	2810	2306.62	200.297	-914.899	10.0645	51.2531
10.8717	1923	1504.34	200.663	-999.618	9.99281	51.4792
10.8816	1409	1047.89	201.029	-1057.17	9.93733	51.4953
10.8915	1075	884.506	201.397	-1227.79	6.04982	51.6287
10.9014	993	977.625	201.765	-1402.91	0.710967	51.7723
10.9113	1153	1369.48	202.134	-1634.76	-6.11636	51.8049
10.9213	1691	2175.31	202.507	-1902.59	-11.4768	51.8228
10.9321	3041	3583.43	202.911	-1960.71	-9.53217	51.8392
10.9421	5027	5239.24	203.286	-1630.52	-2.71643	51.8451
10.952	7455	6755.33	203.658	-718.615	8.33605	51.9481
10.9619	8414	7456.4	204.031	-460.682	10.6397	51.9975
10.9725	7398	6820.51	204.431	-840.791	6.90042	52.011
10.9824	5248	5319.53	204.805	-1489.81	-0.795172	52.0537
10.9924	3200	3634.59	205.184	-1852.87	-7.48239	52.1479
11.0031	1823	2178.49	205.591	-1773.77	-8.13629	52.1652
11.013	1037	1307.77	205.967	-1689.05	-8.24391	52.1937
11.0229	714	824.246	206.345	-1528.53	-4.00703	52.2048
11.0327	497	586.82	206.719	-1508.1	-3.9452	52.2229
11.0427	429	471.076	207.102	-1460.36	-1.97652	52.3853
11.0533	366	409.108	207.509	-1461.39	-2.2164	52.5017
11.0633	333	374.367	207.893	-1459.65	-2.24691	52.5635
11.0742	293	348.814	208.313	-1474.09	-3.27168	52.6125
11.0841	276	332.841	208.695	-1475.12	-3.48872	52.7222
11.0939	273	322.723	209.074	-1468	-3.17282	52.7375
11.1037	261	317.63	209.454	-1474.91	-3.81853	52.7695
11.1136	308	316.21	209.838	-1426.49	-0.923077	52.7702
11.1235	313	315.801	210.223	-1421.08	-0.762401	52.841
11.1333	302	312.622	210.605	-1428.9	-1.29856	52.8616
11.1439	287	303.341	211.019	-1434.62	-1.60685	52.8939
11.1538	296	290.907	211.406	-1413.19	-0.185808	52.904
11.1636	262	278.385	211.79	-1434.67	-1.34741	53.005
11.1742	265	267.134	212.206	-1420.41	-0.309547	53.093
11.184	242	259.583	212.592	-1435.86	-1.21946	53.1496
11.1938	260	254.389	212.978	-1412.67	0.314445	53.1831
11.2036	227	250.797	213.364	-1442.08	-1.58765	53.339
11.214	250	248.013	213.776	-1416.29	0.130707	53.3471
11.2239	256	245.922	214.168	-1408.2	0.640702	53.4774
11.2338	249	244.169	214.561	-1413.45	0.320561	53.4979
11.2435	210	242.688	214.946	-1450.97	-2.23754	53.5761
11.2534	247	241.37	215.34	-1412.65	0.37662	53.633
11.2632	230	240.229	215.731	-1428.51	-0.654108	53.7021
11.273	231	239.229	216.123	-1426.51	-0.52006	53.707
11.2838	218	238.268	216.555	-1438.55	-1.34981	53.8054
11.2938	239	237.495	216.956	-1416.77	0.119938	53.8472
11.3037	216	236.825	217.353	-1439.11	-1.39269	53.85
11.3136	221	236.241	217.752	-1433.52	-1.00078	53.8547
11.3241	215	235.705	218.175	-1438.98	-1.38688	53.893
11.3338	234	235.278	218.566	-1419.56	-0.0591005	54.1807
11.3437	247	234.903	218.966	-1406.18	0.793766	54.2582
11.3544	214	234.559	219.399	-1438.84	-1.37934	54.3028
11.3642	236	234.296	219.797	-1416.58	0.135912	54.3091
11.3741	235	234.075	220.199	-1417.36	0.0855314	54.37
11.3841	234	233.894	220.606	-1418.17	0.0323214	54.5031
11.3941	244	233.752	221.013	-1408.03	0.681084	54.5355
11.4038	225	233.647	221.409	-1426.93	-0.550329	54.6025
11.4137	211	233.572	221.814	-1440.85	-1.52681	54.8503
11.4245	234	233.523	222.256	-1417.8	0.0570251	54.8632
11.4344	236	233.506	222.661	-1415.79	0.188144	54.9328
11.4443	245	233.514	223.068	-1406.79	0.759209	55.0106
11.4542	247	233.545	223.475	-1404.82	0.881491	55.0144
11.4641	239	233.597	223.883	-1412.88	0.375342	55.0601
11.4747	231	233.675	224.32	-1420.95	-0.149614	55.1727
11.4846	209	233.766	224.728	-1443.05	-1.68532	55.2351
11.4953	194	233.884	225.171	-1458.16	-2.8346	55.3393
11.5052	232	234.009	225.581	-1420.29	-0.105445	55.4514
11.515	245	234.148	225.987	-1407.43	0.719108	55.4905
11.5249	252	234.302	226.398	-1400.58	1.14036	55.5034
11.5349	248	234.471	226.814	-1404.75	0.884844	55.5182
11.5447	245	234.648	227.222	-1407.93	0.687288	55.5728
11.5553	208	234.853	227.664	-1445.13	-1.8337	55.699
11.5661	227	235.074	228.115	-1426.35	-0.508844	55.7619
11.576	241	235.287	228.529	-1412.57	0.394283	55.7717
11.5859	213	235.51	228.943	-1440.79	-1.51435	55.8615
11.5958	241	235.741	229.358	-1413.02	0.365077	55.8691
11.6056	236	235.979	229.77	-1418.26	0.0280021	55.9159
11.6154	231	236.225	230.181	-1423.5	-0.316812	55.9761
11.6252	236	236.478	230.593	-1418.76	-0.00442828	56.1975
11.6359	220	236.762	231.044	-1435.04	-1.10248	56.3176
11.6458	241	237.033	231.462	-1414.31	0.281959	56.3179
11.6558	225	237.313	231.884	-1430.59	-0.793522	56.3251
11.6657	247	237.597	232.302	-1408.88	0.624416	56.455
11.6755	250	237.883	232.717	-1406.16	0.792247	56.5304
11.6861	233	238.2	233.166	-1423.48	-0.313839	56.5469
11.6961	248	238.505	233.59	-1408.78	0.628915	56.5936
11.7068	237	238.837	234.044	-1420.12	-0.0928164	56.6104
11.7167	266	239.15	234.465	-1391.43	1.67124	56.6824
11.7266	252	239.468	234.886	-1405.75	0.814977	56.6925
11.7365	231	239.792	235.308	-1427.07	-0.55189	56.7749
11.7463	271	240.118	235.726	-1387.4	1.90038	56.8003
11.7562	239	240.452	236.148	-1419.73	-0.0681158	56.8074
11.7662	280	240.796	236.575	-1379.08	2.36654	56.8224
11.7769	262	241.17	237.033	-1397.45	1.311	56.8279
11.7868	222	241.524	237.457	-1437.8	-1.28453	56.9079
11.7967	242	241.885	237.881	-1418.16	0.0316123	56.933
11.8066	251	242.256	238.305	-1409.54	0.575024	57.0046
11.8165	225	242.642	238.73	-1435.92	-1.15272	57.0816
11.8264	266	243.056	239.155	-1395.34	1.42684	57.0983
11.8363	252	243.53	239.581	-1409.81	0.55118	57.1288
11.847	259	244.197	240.042	-1403.48	0.930367	57.2461
11.8569	221	245.1	240.468	-1442.38	-1.62391	57.305
11.8668	219	246.451	240.895	-1445.73	-1.88372	57.3639
11.8766	262	248.336	241.317	-1404.62	0.781363	57.4191
11.8865	250	250.685	241.745	-1418.96	-0.156244	57.5036
11.8964	234	253.032	242.173	-1437.31	-1.41106	57.5296
11.9063	271	254.596	242.601	-1401.88	0.813217	57.6649
11.917	270	254.64	243.064	-1402.92	0.759719	57.7649
11.9269	254	253.376	243.492	-1417.66	-0.101401	57.8795
11.9367	222	251.706	243.917	-1447.99	-2.09082	57.8936
11.9466	245	250.249	244.346	-1423.53	-0.382292	57.924
11.9565	249	249.319	244.776	-1418.6	-0.0346575	57.9645
11.9664	236	248.916	245.206	-1431.2	-0.835781	57.9718
11.9763	257	248.889	245.636	-1410.17	0.5207	58.041
11.9871	229	249.097	246.105	-1438.38	-1.30701	58.055
11.9977	232	249.413	246.566	-1435.69	-1.11976	58.1212
12.0075	231	249.745	246.993	-1437.03	-1.20852	58.2344
12.0173	261	250.096	247.419	-1407.38	0.699202	58.3651
12.0272	269	250.459	247.851	-1399.74	1.15497	58.3746
12.037	274	250.826	248.278	-1395.11	1.4248	58.3844
12.0469	240	251.202	248.71	-1429.48	-0.696107	58.4384
12.0577	249	251.616	249.181	-1420.9	-0.138924	58.4596
12.0676	245	252	249.613	-1425.28	-0.41979	58.4719
12.0775	258	252.386	250.045	-1412.67	0.376476	58.8208
12.0881	267	252.803	250.508	-1404.08	0.895621	58.9358
12.098	253	253.194	250.941	-1418.47	0.0155089	59.0295
12.108	241	253.591	251.378	-1430.87	-0.782485	59.0312
12.1179	258	253.986	251.811	-1414.27	0.277695	59.0726
12.1287	260	254.418	252.284	-1412.7	0.374	59.1356
12.1386	233	254.816	252.717	-1440.1	-1.39968	59.1845
12.1491	242	255.239	253.177	-1431.52	-0.82194	59.1974
12.159	254	255.64	253.61	-1419.92	-0.0743527	59.2074
12.1689	250	256.041	254.044	-1424.32	-0.353213	59.2806
12.1789	263	256.448	254.482	-1411.73	0.432266	59.3454
12.1888	259	256.852	254.915	-1416.13	0.162064	59.3836
12.1995	239	257.289	255.384	-1436.57	-1.15316	59.4158
12.2094	246	257.694	255.818	-1429.97	-0.716089	59.4728
12.2199	234	258.125	256.278	-1442.41	-1.54675	59.5425
12.2297	249	258.528	256.708	-1427.81	-0.574312	59.647
12.2396	247	258.936	257.142	-1430.22	-0.729756	59.6783
12.2493	263	259.336	257.567	-1414.62	0.254789	59.7287
12.2591	246	259.741	257.997	-1432.02	-0.846178	59.7415
12.2697	298	260.18	258.462	-1380.46	2.21812	59.8155
12.2796	273	260.59	258.896	-1405.87	0.779626	59.8382
12.2902	254	261.03	259.361	-1425.31	-0.411437	59.9459
12.3001	265	261.441	259.795	-1414.72	0.247706	59.9599
12.31	247	261.853	260.229	-1433.13	-0.914881	59.9604
12.3197	266	262.257	260.654	-1414.54	0.258644	59.9754
12.3295	259	262.666	261.084	-1421.95	-0.198172	60.0014
12.3403	253	263.116	261.557	-1428.4	-0.606	60.0679
12.3501	254	263.526	261.986	-1427.81	-0.567693	60.074
12.3607	247	263.969	262.451	-1435.25	-1.04922	60.081
12.3706	276	264.383	262.884	-1406.66	0.728134	60.1269
12.3805	245	264.798	263.318	-1438.08	-1.23413	60.225
12.3902	256	265.204	263.742	-1427.48	-0.545181	60.2716
12.4001	260	265.619	264.176	-1423.9	-0.318598	60.2818
12.4108	251	266.069	264.644	-1433.35	-0.920628	60.287
12.4214	270	266.514	265.107	-1414.79	0.241625	60.3391
12.432	244	266.959	265.571	-1441.24	-1.43877	60.3484
12.4419	232	267.375	266.003	-1453.65	-2.29061	60.3787
12.4517	291	267.787	266.431	-1395.07	1.38926	60.4411
12.4622	251	268.229	266.89	-1435.51	-1.05674	60.4459
12.4728	277	268.675	267.352	-1409.95	0.529512	60.5928
12.4835	248	269.125	267.819	-1439.4	-1.31044	60.6412
12.4933	271	269.537	268.246	-1416.82	0.118532	60.6615
12.5031	272	269.95	268.673	-1416.23	0.153966	60.7098
12.513	288	270.367	269.104	-1400.65	1.06791	60.7314
12.523	274	270.788	269.54	-1415.07	0.223307	60.7666
12.5335	270	271.236	269.996	-1419.52	-0.0453525	60.853
12.5434	264	271.653	270.427	-1425.93	-0.44077	60.8753
12.5542	254	272.108	270.896	-1436.39	-1.10532	60.9181
12.5639	268	272.516	271.317	-1422.8	-0.245797	60.9388
12.5743	255	272.954	271.768	-1436.23	-1.09347	61.0632
12.5842	261	273.371	272.197	-1430.65	-0.735208	61.0866
12.594	276	273.783	272.621	-1416.06	0.163143	61.1454
12.6039	284	274.2	273.049	-1408.48	0.610845	61.1552
12.6137	292	274.612	273.473	-1400.89	1.04647	61.1986
12.6244	271	275.062	273.935	-1422.34	-0.216706	61.1994
12.6343	278	275.478	274.362	-1415.76	0.180932	61.2157
12.6441	284	275.89	274.785	-1410.17	0.510625	61.3056
12.654	274	276.305	275.211	-1420.59	-0.109371	61.4101
12.664	268	276.725	275.641	-1427.01	-0.50273	61.4127
12.6731	269	277.107	276.032	-1426.39	-0.464101	61.453
12.6826	263	277.505	276.44	-1432.79	-0.863902	61.5231
12.6921	265	277.904	276.848	-1431.18	-0.76224	61.5316
12.7009	293	278.272	277.225	-1403.55	0.889335	61.6178
12.7103	258	278.666	277.627	-1438.95	-1.25577	61.6188
12.7199	260	279.067	278.038	-1437.35	-1.15181	61.6416
12.7303	277	279.502	278.482	-1420.78	-0.12062	61.6477
12.7401	303	279.912	278.9	-1395.19	1.3548	61.7099
12.75	279	280.325	279.322	-1419.61	-0.0497434	61.7116
12.7608	273	280.776	279.781	-1426.06	-0.44072	61.8218
12.7712	294	281.209	280.223	-1405.49	0.77474	61.8235
12.7812	288	281.626	280.647	-1411.91	0.404645	61.8608
12.791	270	282.033	281.062	-1430.31	-0.702388	61.9342
12.8009	258	282.445	281.481	-1442.72	-1.49129	62.0175
12.8109	273	282.86	281.904	-1428.14	-0.567098	62.0522
12.8208	272	283.271	282.321	-1429.55	-0.653745	62.1048
12.8315	251	283.715	282.772	-1450.99	-2.03413	62.1536
12.8421	273	284.154	283.218	-1429.43	-0.645599	62.1976
12.852	287	284.563	283.633	-1415.84	0.172471	62.3704
12.8618	298	284.968	284.044	-1405.25	0.782914	62.4113
12.8715	279	285.369	284.45	-1424.65	-0.352453	62.44
12.8814	299	285.777	284.864	-1405.06	0.792431	62.4739
12.8912	285	286.181	285.272	-1419.46	-0.0416853	62.4977
12.9019	282	286.622	285.718	-1422.9	-0.246952	62.5147
12.9118	282	287.032	286.129	-1423.31	-0.271568	62.6354
12.9224	295	287.468	286.569	-1410.75	0.465814	62.6981
12.9323	300	287.874	286.979	-1406.15	0.726913	62.7278
12.9422	276	288.28	287.388	-1430.56	-0.711458	62.8325
12.952	309	288.682	287.792	-1397.96	1.1818	62.89
12.9618	299	289.084	288.195	-1408.36	0.599588	62.9058
12.9725	320	289.522	288.635	-1387.8	1.72869	62.9303
12.9823	299	289.923	289.037	-1409.2	0.550343	62.9388
12.9921	321	290.324	289.437	-1387.6	1.7363	63.0601
13.0026	277	290.754	289.866	-1432.03	-0.800902	63.0778
13.0125	291	291.159	290.269	-1418.44	0.01501	63.1098
13.0229	327	291.585	290.692	-1382.86	1.98081	63.1636
13.0327	273	291.987	291.089	-1437.27	-1.12537	63.2084
13.0435	305	292.43	291.526	-1405.71	0.74137	63.2808
13.0533	266	292.833	291.921	-1445.11	-1.62307	63.3479
13.0639	294	293.271	292.348	-1417.55	0.0624844	63.4656
13.0737	289	293.677	292.741	-1422.96	-0.256247	63.4875
13.0835	299	294.085	293.134	-1413.37	0.301326	63.5511
13.0933	303	294.496	293.526	-1409.78	0.503803	63.6117
13.1032	302	294.916	293.92	-1411.2	0.420922	63.6301
13.1139	291	295.374	294.346	-1422.65	-0.24567	63.7002
13.1237	299	295.801	294.734	-1415.08	0.192529	63.7446
13.1336	334	296.242	295.126	-1380.52	2.06954	63.7959
13.1434	290	296.692	295.512	-1424.97	-0.394029	63.8441
13.1532	275	297.162	295.898	-1440.44	-1.34411	63.8828
13.1631	314	297.675	296.286	-1401.95	0.905015	63.9454
13.1729	316	298.266	296.669	-1400.55	0.966524	63.9462
13.1835	309	299.125	297.083	-1408.41	0.498464	63.9515
13.1933	299	300.361	297.464	-1419.64	-0.204656	64.0518
13.2032	301	302.42	297.848	-1419.7	-0.327187	64.1041
13.2137	339	305.979	298.254	-1385.26	1.35095	64.1116
13.2241	354	311.149	298.654	-1375.43	1.53314	64.2344
13.2338	347	317.047	299.027	-1388.33	0.493273	64.2504
13.2437	329	322.856	299.406	-1412.14	-1.17073	64.3019
13.2544	311	326.54	299.814	-1433.82	-2.65652	64.3126
13.2641	351	325.835	300.183	-1393.12	-0.255375	64.3643
13.274	317	321.763	300.559	-1423.04	-1.64325	64.3668
13.2839	329	316.393	300.933	-1405.67	-0.26888	64.367
13.2938	336	311.504	301.306	-1393.78	0.732506	64.4337
13.3036	342	307.999	301.674	-1384.28	1.49513	64.4353
13.3134	329	305.92	302.04	-1395.2	1.08667	64.5052
13.3241	328	304.88	302.439	-1395.16	1.18751	64.5224
13.3339	296	304.6	302.803	-1426.88	-0.547847	64.5741
13.3438	316	304.64	303.17	-1406.92	0.615054	64.6583
13.3537	280	304.825	303.535	-1443.11	-1.49606	64.6632
13.3635	313	305.072	303.895	-1410.35	0.44412	64.7131
13.3734	310	305.351	304.257	-1413.63	0.265714	64.8193
13.3832	344	305.645	304.614	-1379.92	2.07372	64.8209
13.3939	305	305.977	305.003	-1419.26	-0.0460653	64.8332
13.4037	306	306.29	305.357	-1418.57	-0.00389141	64.936
13.4136	323	306.612	305.714	-1401.89	0.926518	65.01
13.4234	312	306.935	306.066	-1413.21	0.303635	65.1391
13.4332	298	307.26	306.416	-1427.54	-0.51749	65.1879
13.443	330	307.588	306.764	-1395.87	1.25311	65.3344
13.4528	311	307.917	307.112	-1415.2	0.195984	65.3377
13.4635	328	308.278	307.489	-1398.56	1.11072	65.3478
13.4733	324	308.608	307.834	-1402.89	0.877854	65.3759
13.4832	296	308.943	308.18	-1431.22	-0.72763	65.4128
13.4931	300	309.277	308.525	-1427.56	-0.510385	65.5013
13.5029	292	309.607	308.864	-1435.89	-1.00419	65.5555
13.5127	317	309.937	309.203	-1411.22	0.422385	65.5823
13.5226	327	310.27	309.543	-1401.55	0.950971	65.6019
13.5332	301	310.626	309.905	-1427.91	-0.527416	65.7121
13.543	312	310.953	310.239	-1417.23	0.0865667	65.7238
13.5528	304	311.28	310.57	-1425.56	-0.389509	65.7701
13.5627	331	311.61	310.904	-1398.89	1.09301	65.8126
13.5725	368	311.935	311.233	-1362.21	2.94871	65.854
13.5824	301	312.262	311.563	-1429.54	-0.619957	65.8673
13.5922	365	312.584	311.888	-1365.86	2.77028	65.9681
13.6029	339	312.935	312.242	-1392.22	1.44363	66.0356
13.6127	299	313.255	312.563	-1432.54	-0.794379	66.0372
13.6224	310	313.571	312.88	-1421.85	-0.173119	66.1777
13.6322	344	313.888	313.199	-1388.17	1.65188	66.181
13.642	345	314.205	313.516	-1387.48	1.68648	66.1845
13.6519	330	314.523	313.834	-1402.8	0.881312	66.1994
13.6624	319	314.859	314.17	-1414.14	0.26186	66.3321
13.6732	302	315.202	314.513	-1431.48	-0.728726	66.3633
13.6831	326	315.516	314.826	-1407.8	0.610613	66.4223
13.6929	341	315.825	315.134	-1393.11	1.39272	66.4311
13.7027	325	316.133	315.44	-1409.41	0.522122	66.5114
13.7126	316	316.442	315.747	-1418.72	0.0059315	66.519
13.7224	328	316.747	316.05	-1407.03	0.65169	66.5729
13.7323	310	317.053	316.353	-1425.33	-0.369287	66.6188
13.743	334	317.383	316.68	-1401.66	0.93952	66.6881
13.7529	311	317.686	316.979	-1424.97	-0.347673	66.7154
13.7628	340	317.988	317.277	-1396.27	1.22394	66.7894
13.7726	351	318.286	317.57	-1385.57	1.77595	66.7953
13.7825	350	318.585	317.864	-1386.87	1.70913	66.8607
13.7924	301	318.883	318.157	-1436.16	-0.998382	66.9218
13.8021	297	319.173	318.441	-1440.45	-1.25395	66.931
13.8128	321	319.492	318.753	-1416.77	0.115681	66.9783
13.8226	331	319.782	319.036	-1407.06	0.64768	66.9815
13.8323	331	320.068	319.315	-1407.35	0.632023	67.0289
13.8422	316	320.359	319.597	-1422.64	-0.213247	67.0827
13.852	304	320.645	319.874	-1434.92	-0.922023	67.1317
13.8625	327	320.95	320.17	-1412.23	0.366073	67.1837
13.8725	334	321.24	320.448	-1405.52	0.729454	67.2099
13.8832	348	321.548	320.745	-1391.83	1.44863	67.2129
13.8931	353	321.832	321.017	-1387.11	1.68939	67.2148
13.9036	334	322.133	321.303	-1406.41	0.680769	67.2214
13.9134	354	322.412	321.568	-1386.69	1.70946	67.2544
13.9232	329	322.69	321.831	-1411.97	0.379554	67.3993
13.9331	310	322.971	322.094	-1431.25	-0.703971	67.4882
13.9436	352	323.267	322.371	-1389.55	1.56223	67.5467
13.9542	372	323.566	322.649	-1369.85	2.54119	67.5516
13.9648	325	323.863	322.924	-1417.14	0.0951862	67.5889
13.9747	365	324.141	323.178	-1377.42	2.16903	67.6164
13.9845	333	324.415	323.428	-1409.69	0.502277	67.6594
13.9943	346	324.689	323.676	-1396.97	1.17693	67.6814
14.0041	365	324.963	323.922	-1378.24	2.12608	67.7293
14.014	338	325.241	324.168	-1405.52	0.725705	67.7514
14.0246	331	325.538	324.429	-1412.82	0.33299	67.7903
14.0344	347	325.801	324.668	-1397.08	1.16937	67.8034
14.0443	348	326.081	324.907	-1396.36	1.20631	67.8129
14.054	355	326.356	325.139	-1389.64	1.55128	67.8582
14.0639	319	326.64	325.374	-1425.92	-0.394983	67.9076
14.0735	349	326.917	325.599	-1396.2	1.21342	67.9586
14.0832	359	327.2	325.825	-1386.48	1.70927	68.0575
14.0938	319	327.514	326.069	-1426.79	-0.443819	68.0899
14.1036	366	327.808	326.293	-1380.09	2.02702	68.1161
14.1134	325	328.108	326.514	-1421.39	-0.139806	68.1468
14.1237	343	328.43	326.744	-1403.71	0.818439	68.2267
14.1335	341	328.745	326.96	-1406.03	0.695501	68.4198
14.1434	350	329.073	327.177	-1397.35	1.15007	68.474
14.1532	339	329.409	327.389	-1408.69	0.55291	68.6008
14.164	339	329.796	327.62	-1409.08	0.531934	68.6397
14.1737	345	330.161	327.825	-1403.44	0.830628	68.666
14.1836	365	330.556	328.032	-1383.84	1.83384	68.667
14.1934	334	330.971	328.234	-1415.25	0.198137	68.6685
14.2039	347	331.45	328.449	-1402.73	0.866588	68.7219
14.2138	340	331.942	328.648	-1410.22	0.469166	68.9489
14.2236	338	332.479	328.844	-1412.76	0.332649	68.9857
14.2344	360	333.141	329.056	-1391.42	1.44699	69.0396
14.2443	362	333.833	329.249	-1390.11	1.51184	69.0605
14.2546	351	334.665	329.446	-1401.94	0.903909	69.0653
14.2644	365	335.6	329.632	-1388.88	1.57035	69.0887
14.2741	369	336.728	329.813	-1386.01	1.71146	69.1136
14.2839	352	338.208	329.993	-1404.49	0.767461	69.1339
14.2944	344	340.559	330.184	-1414.84	0.21846	69.2077
14.3051	360	344.813	330.376	-1403.09	0.833021	69.2179
14.3155	349	353.019	330.56	-1422.3	-0.18037	69.2253
14.3254	442	368.247	330.732	-1344.53	3.54383	69.2287
14.3359	402	397.662	330.912	-1413.94	0.268262	69.3073
14.3463	484	444.884	331.088	-1379.16	1.85143	69.3282
14.3568	521	510.36	331.262	-1407.64	0.58162	69.4068
14.3666	615	578.495	331.422	-1381.77	1.6262	69.4202
14.3773	629	639.078	331.594	-1428.36	-0.200408	69.5368
14.3872	653	657.54	331.751	-1422.82	0.0429996	69.5561
14.3971	604	629.496	331.905	-1443.78	-0.819508	69.6041
14.407	571	569.698	332.057	-1416.98	0.235907	69.6231
14.4168	579	502.327	332.204	-1341.61	3.31676	69.7081
14.4266	476	443.531	332.349	-1385.81	1.58059	69.7152
14.4371	427	398.65	332.502	-1389.93	1.4252	69.726
14.4477	405	372.595	332.653	-1385.87	1.63069	69.8153
14.4575	446	362.033	332.79	-1334.31	3.96634	69.8635
14.4674	406	360.822	332.926	-1373.1	2.19183	69.8689
14.4772	399	366.498	333.058	-1385.78	1.51978	69.9595
14.4877	375	378.005	333.197	-1421.29	-0.347493	69.9672
14.4975	360	391.136	333.324	-1449.42	-1.92238	70.0057
14.5074	385	402.638	333.45	-1435.92	-1.23945	70.1481
14.518	373	407.309	333.581	-1452.59	-2.14892	70.156
14.5278	361	401.82	333.7	-1459.1	-2.49357	70.1669
14.5375	369	389.559	333.816	-1438.84	-1.34061	70.1909
14.5473	399	374.97	333.93	-1394.25	1.02316	70.2613
14.5572	350	361.723	334.042	-1430	-0.74144	70.3651
14.567	339	351.904	334.151	-1431.18	-0.759335	70.4433
14.5769	389	345.493	334.258	-1374.77	2.18681	70.5053
14.5875	347	341.641	334.37	-1412.92	0.290235	70.5202
14.598	352	339.714	334.478	-1405.99	0.668688	70.5688
14.6078	389	338.795	334.576	-1368.08	2.56377	70.5727
14.6177	355	338.274	334.672	-1401.55	0.909886	70.6597
14.6275	384	337.947	334.765	-1372.23	2.37324	70.6659
14.638	314	337.702	334.862	-1441.98	-1.31054	70.6827
14.6478	369	337.533	334.95	-1386.81	1.66405	70.7129
14.6585	335	337.393	335.042	-1420.67	-0.102578	70.7646
14.6683	321	337.294	335.124	-1434.57	-0.880021	70.8061
14.6781	352	337.218	335.204	-1403.5	0.816516	70.8585
14.6879	351	337.16	335.281	-1404.44	0.767865	71.0142
14.6978	328	337.116	335.356	-1427.4	-0.47278	71.0222
14.7076	340	337.083	335.427	-1415.36	0.188524	71.0817
14.7181	322	337.059	335.501	-1433.34	-0.807687	71.1209
14.7288	371	337.042	335.573	-1384.32	1.79261	71.1689
14.7386	376	337.033	335.637	-1379.31	2.03917	71.2215
14.7484	335	337.028	335.697	-1420.31	-0.0792727	71.2642
14.7582	340	337.027	335.755	-1415.31	0.192687	71.3133
14.7681	304	337.029	335.811	-1451.31	-1.86092	71.3493
14.778	331	337.033	335.865	-1424.31	-0.29945	71.3619
14.7879	326	337.039	335.916	-1429.32	-0.578865	71.3667
14.7986	342	337.047	335.967	-1413.33	0.299722	71.3745
14.8083	350	337.054	336.012	-1405.33	0.72358	71.4116
14.8188	331	337.062	336.057	-1424.34	-0.300655	71.4254
14.8286	335	337.07	336.096	-1420.35	-0.0806751	71.4537
14.8385	407	337.078	336.133	-1348.36	3.49539	71.5353
14.8489	332	337.087	336.169	-1423.37	-0.246481	71.54
14.8594	369	337.094	336.203	-1386.37	1.69204	71.6185
14.8701	351	337.099	336.234	-1404.38	0.773839	71.6439
14.8804	328	337.104	336.26	-1427.38	-0.469663	71.661
14.8903	345	337.107	336.283	-1410.39	0.457166	71.6801
14.9007	334	337.109	336.305	-1421.39	-0.137337	71.7132
14.9106	313	337.109	336.322	-1442.39	-1.32885	71.7559
14.9204	336	337.107	336.337	-1419.39	-0.027732	71.7925
14.9309	404	337.104	336.35	-1351.38	3.358	71.7941
14.9416	373	337.099	336.36	-1382.38	1.8899	71.8051
14.9515	360	337.092	336.367	-1395.37	1.23891	71.8053
14.9613	357	337.084	336.37	-1398.36	1.08576	71.8208
14.9712	321	337.074	336.372	-1434.35	-0.863744	71.8627
14.981	336	337.062	336.37	-1419.34	-0.0252891	71.8642
14.9915	303	337.046	336.366	-1452.33	-1.9216	71.8675
15.0014	378	337.03	336.359	-1377.31	2.13796	71.9932
15.012	359	337.01	336.349	-1396.29	1.19201	72.0026
15.0225	336	336.989	336.335	-1419.27	-0.0214811	72.0129
15.0323	313	336.966	336.32	-1442.25	-1.32109	72.047
15.0421	327	336.942	336.303	-1428.22	-0.517015	72.0996
15.0519	355	336.915	336.283	-1400.2	0.99121	72.1479
15.0618	332	336.886	336.259	-1423.17	-0.235827	72.1579
15.0716	329	336.856	336.234	-1426.14	-0.400714	72.192
15.0823	313	336.82	336.203	-1442.1	-1.31332	72.2187
15.0921	320	336.785	336.173	-1435.06	-0.905754	72.237
15.1018	341	336.748	336.14	-1414.03	0.261612	72.2443
15.1117	357	336.709	336.103	-1397.99	1.10439	72.2787
15.1215	338	336.668	336.065	-1416.95	0.103551	72.3054
15.132	347	336.623	336.021	-1407.9	0.587548	72.3315
15.1418	331	336.578	335.977	-1423.86	-0.275693	72.4008
15.1525	335	336.527	335.926	-1419.81	-0.0530939	72.4349
15.1622	352	336.48	335.877	-1402.76	0.856464	72.4411
15.172	342	336.431	335.826	-1412.71	0.330375	72.5938
15.1818	345	336.38	335.771	-1409.66	0.492641	72.6066
15.1916	370	336.33	335.714	-1384.61	1.77736	72.6144
15.2013	345	336.279	335.656	-1409.56	0.496701	72.6209
15.2112	342	336.226	335.593	-1412.51	0.338556	72.6836
15.2218	357	336.171	335.524	-1397.45	1.12695	72.6995
15.2317	318	336.127	335.456	-1436.41	-0.992066	72.8275
15.2415	352	336.084	335.386	-1402.36	0.869448	72.8348
15.252	312	336.055	335.309	-1442.33	-1.34319	72.8976
15.2618	351	336.064	335.234	-1403.34	0.808812	72.932
15.2717	330	336.149	335.156	-1424.43	-0.338519	72.9963
15.2821	329	336.399	335.071	-1425.68	-0.432116	73.0766
15.2928	322	336.94	334.981	-1433.22	-0.902766	73.0892
15.3033	326	337.85	334.89	-1430.13	-0.796286	73.1283
15.3131	336	339.013	334.802	-1421.29	-0.393228	73.1344
15.3228	354	340.367	334.712	-1404.65	0.403168	73.1926
15.3327	350	341.608	334.619	-1409.89	0.0339577	73.2279
15.3425	386	342.247	334.524	-1374.53	1.78457	73.2367
15.3528	366	341.919	334.421	-1394.2	0.8197	73.2881
15.3635	403	340.634	334.312	-1355.91	2.76334	73.3229
15.3733	351	339.085	334.209	-1406.36	0.367014	73.3293
15.3831	330	337.587	334.104	-1425.87	-0.596858	73.3854
15.393	324	336.358	333.995	-1430.64	-0.787539	73.4607
15.4028	371	335.486	333.885	-1382.77	1.80024	73.5111
15.4126	330	334.91	333.772	-1423.19	-0.283627	73.5157
15.4224	311	334.539	333.657	-1441.82	-1.32974	73.5295
15.4331	350	334.268	333.529	-1402.55	0.855571	73.5334
15.4429	322	334.08	333.409	-1430.36	-0.652998	73.5751
15.4534	316	333.907	333.278	-1436.19	-0.983842	73.5977
15.4632	338	333.756	333.154	-1414.04	0.255426	73.6251
15.4731	362	333.608	333.025	-1389.89	1.51736	73.63
15.483	334	333.462	332.894	-1417.74	0.0567086	73.716
15.4928	310	333.317	332.763	-1441.6	-1.29512	73.7552
15.5035	340	333.16	332.616	-1411.44	0.399658	73.8076
15.5133	327	333.015	332.479	-1424.29	-0.30274	73.8145
15.5232	311	332.867	332.339	-1440.15	-1.20881	73.8148
15.5335	319	332.713	332.191	-1431.99	-0.736507	73.8553
15.5434	327	332.563	332.045	-1423.84	-0.276357	73.8584
15.5532	290	332.413	331.899	-1460.69	-2.45701	73.8669
15.5629	317	332.262	331.753	-1433.54	-0.824856	73.8992
15.5735	343	332.097	331.59	-1407.38	0.620116	73.9507
15.5833	350	331.941	331.437	-1400.22	0.996564	73.9553
15.5931	334	331.784	331.282	-1416.06	0.153461	73.9684
15.603	344	331.624	331.123	-1405.9	0.699206	74.0819
15.6128	332	331.463	330.963	-1417.74	0.0621245	74.2137
15.6228	316	331.297	330.798	-1433.58	-0.826899	74.3442
15.6326	325	331.084	330.634	-1424.36	-0.304227	74.3667
15.6433	330	330.902	330.452	-1419.18	-0.0165384	74.4003
15.6532	347	330.732	330.282	-1402.01	0.905729	74.4018
15.663	312	330.561	330.111	-1436.84	-1.01655	74.4056
15.6729	351	330.387	329.936	-1397.67	1.13264	74.4408
15.6827	316	330.212	329.761	-1432.49	-0.765285	74.4728
15.6925	348	330.035	329.584	-1400.32	0.995665	74.536
15.7024	296	329.856	329.402	-1452.14	-1.93233	74.6231
15.7131	344	329.658	329.204	-1403.94	0.806233	74.6533
15.7228	307	329.478	329.022	-1440.76	-1.24789	74.6556
15.7327	326	329.291	328.834	-1421.57	-0.14829	74.6675
15.7425	310	329.105	328.646	-1437.38	-1.05016	74.6916
15.7523	335	328.916	328.456	-1412.2	0.366023	74.7445
15.7622	293	328.724	328.262	-1454	-2.051	74.863
15.772	305	328.531	328.068	-1441.81	-1.30824	74.8923
15.7827	312	328.252	327.853	-1434.53	-0.885147	74.9313
15.7925	346	328.056	327.654	-1400.34	0.997894	74.9329
15.8023	332	327.858	327.454	-1414.14	0.261264	74.9406
15.8127	328	327.646	327.239	-1417.93	0.0537377	75.0408
15.8226	318	327.442	327.032	-1427.72	-0.494731	75.0466
15.8329	336	327.227	326.815	-1409.51	0.512395	75.0921
15.8426	318	327.024	326.608	-1427.3	-0.47125	75.1616
15.8532	311	326.799	326.38	-1434.08	-0.8607	75.1716
15.863	304	326.592	326.167	-1440.87	-1.26009	75.1787
15.8727	343	326.382	325.955	-1401.66	0.930821	75.2508
15.8826	304	326.167	325.736	-1440.45	-1.23571	75.2878
15.8924	310	325.952	325.517	-1434.23	-0.870693	75.4131
15.9022	319	325.735	325.297	-1425.02	-0.34227	75.4767
15.912	315	325.517	325.074	-1428.8	-0.557489	75.5078
15.9226	306	325.279	324.832	-1437.56	-1.06649	75.5154
15.9324	299	325.057	324.605	-1444.34	-1.47086	75.5666
15.9423	296	324.831	324.375	-1447.11	-1.63952	75.5735
15.9522	336	324.603	324.142	-1406.88	0.655783	75.5844
15.962	303	324.375	323.911	-1439.66	-1.19214	75.589
15.9718	296	324.146	323.677	-1446.43	-1.59971	75.6464
15.9816	307	323.916	323.441	-1435.2	-0.929822	75.6742
15.9923	332	323.662	323.182	-1409.94	0.49185	75.7207
16.0021	300	323.428	322.943	-1441.71	-1.31659	75.7263
16.012	310	323.19	322.7	-1431.47	-0.713701	75.7695
16.0219	344	322.951	322.454	-1397.23	1.16856	75.8519
16.0317	313	322.712	322.21	-1427.99	-0.513664	75.9263
16.0416	333	322.47	321.961	-1407.75	0.6113	75.9989
16.0514	325	322.228	321.713	-1415.51	0.18843	76.0058
16.062	284	321.965	321.443	-1456.24	-2.21571	76.0455
16.0719	288	321.717	321.189	-1452	-1.94999	76.05
16.0817	340	321.471	320.936	-1399.75	1.03877	76.1136
16.0921	314	321.208	320.665	-1425.49	-0.3715	76.2194
16.1026	324	320.941	320.39	-1415.22	0.204672	76.31
16.1125	322	320.688	320.129	-1416.97	0.107969	76.3129
16.1224	323	320.433	319.866	-1415.71	0.177619	76.3538
16.1331	317	320.156	319.58	-1421.44	-0.142151	76.3646
16.1436	303	319.883	319.298	-1435.16	-0.933982	76.4008
16.1534	299	319.627	319.033	-1438.91	-1.15671	76.4799
16.1639	297	319.351	318.747	-1440.63	-1.26064	76.6344
16.1737	331	319.092	318.479	-1406.37	0.688897	76.641
16.1835	291	318.832	318.209	-1446.11	-1.59488	76.6421
16.1934	303	318.568	317.935	-1433.85	-0.858433	76.6836
16.2041	304	318.281	317.637	-1432.56	-0.783236	76.6851
16.2139	307	318.018	317.362	-1429.3	-0.593138	76.7414
16.2237	297	317.753	317.086	-1439.03	-1.16795	76.7671
16.2335	321	317.488	316.808	-1414.77	0.230941	76.8109
16.2433	278	317.221	316.529	-1457.5	-2.31482	76.8316
16.2531	344	316.953	316.249	-1391.23	1.49197	76.8612
16.2629	323	316.706	315.967	-1411.99	0.384968	76.8787
16.2736	274	316.412	315.657	-1460.69	-2.52446	76.8943
16.2834	295	316.142	315.372	-1439.42	-1.19455	76.9121
16.2932	274	315.871	315.086	-1460.15	-2.49178	76.9128
16.3028	287	315.605	314.804	-1446.89	-1.65162	76.9199
16.3125	284	315.336	314.518	-1449.62	-1.82235	76.9258
16.3224	322	315.06	314.224	-1411.34	0.421568	77.0139
16.3323	300	314.813	313.93	-1433.09	-0.819207	77.0185
16.3429	293	314.517	313.613	-1439.8	-1.22059	77.0213
16.3527	323	314.243	313.318	-1409.52	0.521972	77.1462
16.3626	274	313.966	313.019	-1458.25	-2.37673	77.1571
16.3724	296	313.691	312.722	-1435.97	-0.992015	77.2496
16.3823	293	313.414	312.42	-1438.69	-1.15613	77.262
16.3922	319	313.136	312.117	-1412.42	0.363239	77.3989
16.402	305	312.862	311.816	-1426.14	-0.41444	77.4133
16.4127	291	312.562	311.486	-1439.84	-1.22844	77.4603
16.4224	303	312.308	311.186	-1427.59	-0.498917	77.4726
16.4322	277	312.035	310.881	-1453.32	-2.06757	77.5057
16.442	311	311.763	310.575	-1419.04	-0.00786627	77.5405
16.4518	301	311.491	310.268	-1428.77	-0.568725	77.5591
16.4617	301	311.218	309.956	-1428.5	-0.552969	77.5689
16.4715	318	310.949	309.646	-1411.23	0.430423	77.5912
16.4821	301	310.66	309.31	-1427.94	-0.520767	77.6896
16.492	295	310.392	308.995	-1433.67	-0.859748	77.6903
16.5019	265	310.126	308.679	-1463.41	-2.73364	77.7849
16.5118	262	309.863	308.361	-1466.14	-2.91831	77.8362
16.5222	303	309.59	308.027	-1424.87	-0.342597	77.8478
16.532	309	309.336	307.71	-1418.62	0.0147047	77.8726
16.5418	317	309.118	307.392	-1410.4	0.477879	77.9093
16.5525	284	308.851	307.045	-1443.13	-1.43743	77.9648
16.5623	307	308.612	306.725	-1419.89	-0.0561993	77.9668
16.5721	273	308.38	306.404	-1453.66	-2.10327	77.9882
16.5819	290	308.155	306.082	-1436.44	-1.02916	78.0282
16.5917	288	307.939	305.759	-1438.22	-1.13777	78.057
16.6016	280	307.73	305.432	-1446.01	-1.61947	78.0676
16.612	267	307.524	305.087	-1458.8	-2.44131	78.083
16.6227	280	307.328	304.731	-1445.61	-1.59525	78.1673
16.6325	287	307.166	304.404	-1438.45	-1.15277	78.2133
16.6424	300	307.021	304.073	-1425.3	-0.368482	78.2325
16.6522	299	306.9	303.744	-1426.18	-0.419816	78.2426
16.6627	304	306.802	303.391	-1421.08	-0.123726	78.3515
16.6726	304	306.743	303.057	-1421.02	-0.120151	78.3805
16.6824	288	306.724	302.725	-1437	-1.06493	78.4482
16.6931	283	306.76	302.362	-1442.04	-1.37332	78.4971
16.703	299	306.857	302.026	-1426.14	-0.416033	78.5084
16.7129	311	307.031	301.688	-1414.31	0.263061	78.5168
16.7227	285	307.299	301.353	-1440.58	-1.28071	78.5906
16.7326	321	307.697	301.013	-1404.98	0.780886	78.6034
16.7424	309	308.269	300.676	-1417.55	0.081416	78.615
16.7522	290	309.118	300.339	-1437.4	-1.08067	78.6587
16.7628	292	310.614	299.973	-1436.89	-1.04619	78.7973
16.7726	309	313.085	299.634	-1422.37	-0.188562	78.8403
16.7826	281	317.842	299.287	-1455.12	-2.14777	78.851
16.7923	351	326.615	298.949	-1393.9	1.35318	78.9306
16.802	382	342.542	298.611	-1378.82	2.08484	78.9843
16.8119	457	370.042	298.266	-1331.32	4.15672	79.0103
16.8224	460	415.46	297.898	-1373.74	2.21901	79.0246
16.8331	501	479.517	297.523	-1396.8	1.17719	79.0317
16.8429	532	548.465	297.178	-1434.74	-0.410716	79.0681
16.8527	601	615.102	296.833	-1432.38	-0.198252	79.0872
16.8631	583	663.527	296.466	-1498.81	-2.87238	79.0887
16.873	605	670.168	296.116	-1483.45	-2.16535	79.1248
16.8828	623	635.505	295.769	-1430.78	-0.0503997	79.1523
16.8926	532	573.581	295.421	-1459.86	-1.39098	79.1722
16.9033	526	496.751	295.041	-1389.03	1.58404	79.2015
16.913	500	433.729	294.695	-1352.01	3.18667	79.2226
16.9229	443	383.58	294.342	-1358.86	2.97976	79.2243
16.9327	417	349.361	293.992	-1350.64	3.41763	79.2326
16.9426	354	327.849	293.637	-1392.13	1.467	79.2931
16.9531	347	314.945	293.261	-1386.22	1.77733	79.2938
16.9629	331	308.381	292.909	-1395.66	1.29102	79.3603
16.9736	312	304.354	292.524	-1410.63	0.476433	79.3634
16.9833	308	302.091	292.174	-1412.37	0.377784	79.3746
16.993	277	300.464	291.824	-1441.74	-1.36845	79.4047
17.0028	319	299.167	291.47	-1398.45	1.1477	79.5144
17.0126	283	298.079	291.116	-1433.36	-0.857976	79.5595
17.0224	288	297.137	290.761	-1427.42	-0.501329	79.6222
17.0322	270	296.305	290.405	-1444.58	-1.56345	79.649
17.0429	312	295.495	290.016	-1401.77	0.968401	79.7106
17.0527	279	294.826	289.66	-1434.11	-0.912287	79.7744
17.0624	289	294.221	289.307	-1423.5	-0.273227	79.7955
17.0722	295	293.659	288.949	-1416.94	0.110977	79.8901
17.0821	277	293.134	288.588	-1434.41	-0.936122	79.8979
17.0918	301	292.656	288.233	-1409.94	0.51219	79.9029
17.1016	275	292.207	287.875	-1435.49	-1.00562	79.9419
17.1123	290	291.751	287.483	-1420.03	-0.0724912	79.9915
17.1221	267	291.365	287.123	-1442.65	-1.46028	--
17.1319	284	291.007	286.763	-1425.29	-0.386737	--
17.1417	291	290.678	286.403	-1417.96	0.0466791	--
17.1515	296	290.379	286.043	-1412.66	0.353311	--
17.1619	269	290.097	285.66	-1439.38	-1.25961	--
17.1718	273	289.865	285.295	-1435.14	-0.995547	--
17.1825	273	289.661	284.901	-1434.94	-0.984857	--
17.1924	255	289.523	284.535	-1452.8	-2.13944	--
17.2022	284	289.445	284.173	-1423.73	-0.303891	--
17.212	309	289.444	283.811	-1398.72	1.12857	--
17.2218	298	289.55	283.448	-1409.83	0.502781	--
17.2315	283	289.829	283.089	-1425.11	-0.396436	--
17.2414	294	290.444	282.722	-1414.72	0.210599	--
17.2521	316	291.873	282.326	-1394.15	1.34965	--
17.2619	358	294.578	281.962	-1354.86	3.32839	--
17.2717	306	299.759	281.598	-1412.04	0.300052	--
17.2816	302	309.126	281.231	-1425.41	-0.520456	--
17.2914	338	324.266	280.866	-1404.55	0.564838	--
17.3013	367	346.729	280.498	-1398.01	0.776062	--
17.3112	353	376.022	280.13	-1441.3	-1.65181	--
17.3219	423	411.84	279.732	-1407.12	0.00139647	--
17.3317	414	441.983	279.367	-1446.26	-2.04849	--
17.3415	478	461.066	279.002	-1401.35	0.077391	--
17.3514	431	461.871	278.633	-1449.15	-2.21818	--
17.3612	455	443.926	278.267	-1407.21	-0.115459	--
17.371	442	413.985	277.902	-1390.26	0.81254	--
17.381	388	379.781	277.529	-1410.06	0.0098657	--
17.3917	413	346.667	277.13	-1351.95	3.00638	--
17.4022	355	321.69	276.738	-1384.97	1.60094	--
17.412	341	305.723	276.372	-1383	1.81262	--
17.4218	349	295.667	276.006	-1364.95	2.80367	--
17.4316	316	289.769	275.64	-1392.05	1.4499	--
17.4414	331	286.424	275.274	-1373.7	2.44045	--
17.4512	264	284.491	274.908	-1438.77	-1.26219	--
17.4619	319	283.199	274.508	-1382.48	2.00912	--
17.4717	282	282.395	274.142	-1418.67	-0.0150716	--
17.4816	302	281.784	273.772	-1398.06	1.17387	--
17.4914	289	281.309	273.405	-1410.59	0.464959	--
17.5012	272	280.934	273.039	-1427.21	-0.52743	--
17.511	272	280.645	272.673	-1426.92	-0.508946	--
17.5215	283	280.423	272.281	-1415.7	0.168743	--
17.5323	279	280.289	271.877	-1419.57	-0.061104	--
17.5421	259	280.251	271.511	-1439.53	-1.3037	--
17.5518	277	280.295	271.148	-1421.58	-0.181966	--
17.5616	278	280.432	270.782	-1420.71	-0.130251	--
17.5715	281	280.674	270.412	-1417.95	0.0343132	--
17.5821	296	281.067	270.016	-1403.35	0.881495	--
17.5919	255	281.575	269.651	-1444.85	-1.65085	--
17.6026	256	282.319	269.251	-1444.6	-1.63339	--
17.6123	277	283.201	268.889	-1424.48	-0.363484	--
17.6221	297	284.344	268.523	-1405.62	0.740813	--
17.632	280	285.827	268.154	-1424.11	-0.344687	--
17.6418	280	287.741	267.789	-1426.02	-0.463062	--
17.6517	305	290.367	267.419	-1403.65	0.8323	--
17.662	299	294.405	267.036	-1413.69	0.252236	--
17.6727	317	301.421	266.637	-1402.7	0.849029	--
17.6826	360	313.144	266.268	-1371.42	2.42631	--
17.6925	385	334.609	265.9	-1367.89	2.49618	--
17.7023	497	372.62	265.535	-1293.9	5.474	--
17.712	584	435.778	265.174	-1270.06	5.9802	--
17.7218	704	534.47	264.81	-1248.75	6.17969	--
17.7317	878	674.521	264.442	-1214.8	6.6031	--
17.7425	997	866.794	264.041	-1288.07	3.79384	--
17.7523	1085	1054.67	263.677	-1387.95	0.541618	--
17.762	1219	1216.51	263.317	-1415.79	-0.321952	--
17.7718	1192	1310.19	262.954	-1536.47	-3.81723	--
17.7817	1164	1298.81	262.587	-1553.09	-4.30238	--
17.7914	1059	1188.5	262.228	-1547.78	-4.27419	--
17.8019	945	1002.7	261.839	-1475.98	-2.10262	--
17.8125	790	799.43	261.447	-1427.71	-0.504667	--
17.8223	697	632.767	261.085	-1354.05	2.31085	--
17.8321	622	503.07	260.723	-1299.35	4.683	--
17.8427	522	406.884	260.331	-1303.16	4.97976	--
17.8525	400	351.843	259.97	-1370.12	2.36502	--
17.8623	355	319.556	259.609	-1382.84	1.85292	--
17.8721	327	301.333	259.248	-1392.61	1.40218	--
17.8828	301	290.228	258.854	-1407.51	0.612487	--
17.8926	267	284.144	258.493	-1435.42	-1.05142	--
17.9031	278	279.724	258.108	-1420	-0.100274	--
17.9129	264	276.625	257.748	-1430.9	-0.769873	--
17.9227	294	274.107	257.388	-1398.39	1.16995	--
17.9325	255	271.984	257.029	-1435.26	-1.05033	--
17.9424	251	270.135	256.666	-1437.41	-1.19211	--
17.9531	263	268.397	256.275	-1423.68	-0.315402	--
17.9628	250	267.015	255.92	-1435.29	-1.05663	--
17.9726	256	265.758	255.562	-1428.04	-0.589227	--
17.9824	281	264.624	255.205	-1401.9	0.997833	--
17.9922	274	263.59	254.847	-1407.87	0.651074	--
18.002	218	262.642	254.491	-1462.92	-2.99765	--
18.0118	250	261.767	254.134	-1430.05	-0.719136	--
18.0225	258	260.88	253.745	-1421.16	-0.153861	--
18.0323	252	260.123	253.389	-1426.4	-0.485296	--
18.0422	238	259.403	253.03	-1439.68	-1.35962	--
18.052	235	258.73	252.675	-1442.01	-1.51954	--
18.0619	236	258.085	252.317	-1440.37	-1.40873	--
18.0717	253	257.476	251.962	-1422.76	-0.253116	--
18.0815	243	256.894	251.608	-1432.17	-0.86203	--
18.0922	225	256.285	251.222	-1449.56	-2.05484	--
18.102	246	255.748	250.869	-1428.03	-0.591757	--
18.1119	263	255.225	250.513	-1410.5	0.508484	--
18.1224	220	254.688	250.135	-1452.97	-2.30666	--
18.1322	262	254.203	249.783	-1410.48	0.511265	--
18.1427	247	253.698	249.407	-1424.98	-0.395527	--
18.1526	234	253.235	249.052	-1437.51	-1.22574	--
18.1631	297	252.756	248.677	-1374.04	2.59558	--
18.1728	232	252.324	248.33	-1438.6	-1.30221	--
18.1833	269	251.867	247.955	-1401.15	1.07458	--
18.1931	253	251.449	247.606	-1416.73	0.128393	--
18.2029	230	251.042	247.257	-1439.32	-1.35486	--
18.2127	238	250.641	246.909	-1430.92	-0.787224	--
18.2225	255	250.246	246.561	-1413.53	0.328803	--
18.2332	245	249.824	246.181	-1423.1	-0.276372	--
18.2437	250	249.417	245.81	-1417.7	0.068423	--
18.2535	235	249.044	245.463	-1432.32	-0.883532	--
18.2633	238	248.677	245.117	-1428.96	-0.659659	--
18.2732	243	248.312	244.768	-1423.59	-0.308659	--
18.2831	234	247.953	244.419	-1432.23	-0.879415	--
18.2929	235	247.604	244.075	-1430.88	-0.789507	--
18.3036	271	247.228	243.699	-1394.51	1.47442	--
18.3134	220	246.891	243.355	-1445.17	-1.77926	--
18.3233	218	246.556	243.009	-1446.84	-1.90019	--
18.3332	252	246.227	242.663	-1412.51	0.39514	--
18.343	241	245.907	242.321	-1423.19	-0.283971	--
18.3528	233	245.594	241.979	-1430.87	-0.792426	--
18.3626	223	245.287	241.638	-1440.57	-1.45917	--
18.3733	225	244.96	241.266	-1438.24	-1.29758	--
18.3832	248	244.665	240.923	-1414.95	0.243177	--
18.3929	260	244.385	240.587	-1402.66	0.999018	--
18.4027	247	244.11	240.248	-1415.39	0.215177	--
18.4125	220	243.845	239.909	-1442.12	-1.5746	--
18.4224	248	243.588	239.568	-1413.87	0.311119	--
18.4322	242	243.346	239.23	-1419.63	-0.0553471	--
18.4429	200	243.097	238.862	-1461.38	-3.0134	--
18.4528	235	242.885	238.523	-1426.16	-0.48317	--
18.4632	246	242.682	238.166	-1414.96	0.24171	--
18.4731	269	242.514	237.828	-1391.79	1.64345	--
18.4829	248	242.376	237.493	-1412.66	0.386492	--
18.4927	244	242.277	237.159	-1416.56	0.139507	--
18.5032	234	242.232	236.801	-1426.51	-0.508968	--
18.5139	225	242.299	236.438	-1435.58	-1.12445	--
18.5237	242	242.55	236.105	-1418.83	-0.00879093	--
18.5335	241	243.153	235.774	-1420.43	-0.113989	--
18.5433	270	244.41	235.442	-1392.69	1.57771	--
18.5531	263	246.807	235.112	-1402.09	1.01439	--
18.5629	233	251.008	234.782	-1436.29	-1.17036	--
18.5728	241	257.83	234.449	-1435.11	-1.08518	--
18.5835	239	268.75	234.089	-1448.03	-1.93934	--
18.5939	278	282.812	233.741	-1423.09	-0.316174	--
18.6036	308	297.884	233.417	-1408.16	0.538825	--
18.6134	285	312.802	233.089	-1446.08	-1.69395	--
18.6232	274	324.2	232.763	-1468.48	-3.08216	--
18.633	290	328.697	232.437	-1456.98	-2.31332	--
18.6428	287	324.623	232.111	-1455.9	-2.24835	--
18.6535	273	312.089	231.757	-1457.37	-2.37704	--
18.6634	272	296.626	231.429	-1442.91	-1.49146	--
18.6733	270	280.862	231.102	-1429.14	-0.64994	--
18.6838	250	266.331	230.756	-1434.61	-1.01491	--
18.6936	258	255.908	230.434	-1416.19	0.151322	--
18.7034	287	248.597	230.112	-1379.88	2.28853	--
18.7139	225	243.624	229.768	-1436.9	-1.21597	--
18.7246	259	240.693	229.418	-1399.97	1.16213	--
18.735	234	239.11	229.079	-1423.39	-0.307621	--
18.7448	221	238.257	228.76	-1435.54	-1.13323	--
18.7546	207	237.742	228.441	-1449.02	-2.10776	--
18.7644	198	237.416	228.123	-1457.7	-2.77114	--
18.7741	234	237.208	227.809	-1421.49	-0.18179	--
18.784	227	237.083	227.489	-1428.36	-0.640559	--
18.7946	218	237.033	227.147	-1437.31	-1.2595	--
18.8044	249	237.065	226.831	-1406.35	0.784389	--
18.8142	227	237.182	226.517	-1428.46	-0.645905	--
18.8241	233	237.41	226.199	-1422.69	-0.258687	--
18.8339	217	237.8	225.886	-1439.08	-1.37944	--
18.8438	247	238.474	225.569	-1409.75	0.575191	--
18.8537	222	239.647	225.254	-1435.93	-1.14537	--
18.8643	235	241.877	224.917	-1425.16	-0.40154	--
18.8742	223	245.457	224.603	-1440.74	-1.43933	--
18.884	227	251.109	224.292	-1442.39	-1.50983	--
18.8939	252	259.576	223.979	-1425.86	-0.352869	--
18.9037	256	270.961	223.67	-1433.24	-0.759311	--
18.9135	256	284.926	223.362	-1447.21	-1.56753	--
18.9233	291	300.125	223.054	-1427.4	-0.243761	--
18.934	304	315.345	222.719	-1429.63	-0.302585	--
18.9438	313	324.695	222.412	-1429.97	-0.281893	--
18.9537	280	326.875	222.103	-1465.15	-2.39616	--
18.9635	317	321.403	221.798	-1422.68	0.103756	--
18.9734	263	310.385	221.49	-1465.66	-2.59696	--
18.9838	276	296.449	221.168	-1438.73	-0.988626	--
18.9943	257	283.174	220.843	-1444.45	-1.4579	--
19.0051	221	272.548	220.51	-1469.83	-3.35027	--
19.0149	245	266.336	220.208	-1439.62	-1.29828	--
19.0254	227	263.227	219.885	-1454.51	-2.37388	--
19.0353	244	263.216	219.582	-1437.5	-1.22403	--
19.0451	257	265.652	219.282	-1426.93	-0.550614	--
19.0549	256	270.629	218.983	-1432.91	-0.940253	--
19.0646	274	278.973	218.687	-1423.25	-0.341128	--
19.0753	303	294.784	218.362	-1410.06	0.411978	--
19.0851	315	319.847	218.065	-1423.13	-0.359127	--
19.0949	297	361.691	217.768	-1482.97	-3.88181	--
19.1054	374	434.638	217.452	-1478.92	-3.30183	--
19.1159	497	546.687	217.135	-1467.97	-2.43241	--
19.1257	699	691.892	216.841	-1411.17	0.0408968	--
19.1356	870	875.691	216.544	-1423.97	-0.454186	--
19.1463	1125	1100.66	216.224	-1393.94	0.443113	--
19.1562	1238	1306.9	215.929	-1487.18	-2.26797	--
19.1666	1463	1486.36	215.619	-1441.64	-0.919253	--
19.1765	1582	1596.45	215.325	-1432.73	-0.66315	--
19.1862	1584	1651.3	215.038	-1485.58	-1.98266	--
19.1961	1683	1690.04	214.745	-1425.32	-0.448523	--
19.2059	1816	1754.71	214.456	-1356.99	1.16643	--
19.2166	2053	1882.79	214.142	-1248.07	3.48231	--
19.2264	2317	2042.8	213.854	-1144.08	5.41707	--
19.2362	2451	2199.17	213.567	-1166.45	4.79764	--
19.2461	2557	2285.6	213.278	-1146.88	5.08193	--
19.2559	2625	2240.31	212.992	-1033.59	7.24679	--
19.2658	2251	2049.79	212.705	-1217.07	3.99988	--
19.2762	1872	1739.56	212.403	-1285.84	2.85311	--
19.2869	1364	1378.15	212.093	-1432.43	-0.567887	--
19.2967	1017	1066.35	211.811	-1467.63	-1.71023	--
19.3071	713	792.045	211.511	-1497.32	-3.1054	--
19.3169	518	599.296	211.23	-1499.58	-3.70097	--
19.3267	407	466.69	210.949	-1477.97	-3.06802	--
19.3366	353	381.462	210.666	-1446.74	-1.60264	--
19.347	361	328.772	210.369	-1386.05	1.63363	--
19.3577	271	299.223	210.065	-1446.5	-1.76128	--
19.3675	290	285.289	209.787	-1413.57	0.254061	--
19.3773	313	279.447	209.51	-1384.73	1.90157	--
19.3871	324	280.011	209.233	-1374.29	2.48534	--
19.3968	323	286.65	208.96	-1381.93	2.11585	--
19.4066	351	299.685	208.685	-1366.97	2.89794	--
19.417	384	320.091	208.393	-1354.37	3.50432	--
19.4278	374	346.366	208.092	-1390.65	1.78591	--
19.4378	369	371.436	207.813	-1420.72	0.332847	--
19.4482	396	392.375	207.524	-1414.66	0.698256	--
19.458	389	401.424	207.252	-1430.7	-0.0937427	--
19.4679	323	396.535	206.978	-1491.82	-3.56501	--
19.4777	391	379.12	206.708	-1406.4	0.953479	--
19.4874	317	354.318	206.441	-1455.6	-1.89582	--
19.498	345	324.699	206.15	-1397.98	1.06652	--
19.5079	309	298.921	205.879	-1408.2	0.353208	--
19.5177	306	277.396	205.611	-1389.68	1.27905	--
19.5282	263	259.373	205.325	-1414.65	-0.228606	--
19.538	254	246.871	205.059	-1411.15	-0.000654389	--
19.5479	263	237.678	204.79	-1392.96	1.18294	--
19.5577	233	231.13	204.525	-1416.41	-0.190894	--
19.5684	235	226.032	204.237	-1409.31	0.37054	--
19.5782	229	222.668	203.973	-1411.95	0.278093	--
19.5881	217	220.155	203.708	-1421.43	-0.297852	--
19.5979	208	218.285	203.445	-1428.57	-0.756701	--
19.6083	223	216.77	203.168	-1412.05	0.402029	--
19.6183	201	215.626	202.902	-1432.91	-1.03165	--
19.6281	225	214.708	202.642	-1407.99	0.694653	--
19.6388	194	213.868	202.358	-1438.15	-1.41143	--
19.6487	206	213.204	202.097	-1425.48	-0.484123	--
19.6585	199	212.637	201.839	-1431.92	-0.946319	--
19.669	206	212.128	201.563	-1424.41	-0.40497	--
19.6788	196	211.758	201.306	-1434.04	-1.10135	--
19.6886	211	211.529	201.05	-1418.81	-0.0114029	--
19.6984	222	211.525	200.795	-1407.81	0.729329	--
19.709	211	211.967	200.52	-1419.25	-0.036529	--
19.7189	210	213.112	200.263	-1421.39	-0.180185	--
19.7287	191	215.414	200.01	-1442.69	-1.72192	--
19.7386	213	219.524	199.755	-1424.8	-0.392035	--
19.7484	223	226.001	199.503	-1421.28	-0.128175	--
19.7583	225	235.461	199.249	-1428.74	-0.597347	--
19.7688	258	248.698	198.98	-1408.98	0.708598	--
19.7794	280	264.459	198.71	-1402.74	1.0944	--
19.7899	266	280.288	198.443	-1432.57	-0.663262	--
19.7997	257	292.383	198.195	-1453.66	-1.95633	--
19.8103	301	298.991	197.927	-1416.27	0.366808	--
19.8201	268	297.014	197.679	-1447.29	-1.50759	--
19.8299	295	287.754	197.433	-1411.03	0.654868	--
19.8397	262	273.757	197.187	-1430.04	-0.513592	--
19.8504	265	256.607	196.92	-1409.89	0.68331	--
19.8602	239	241.773	196.675	-1421.05	-0.0437927	--
19.87	242	229.299	196.431	-1405.58	0.916555	--
19.8798	216	219.75	196.188	-1422.03	-0.177256	--
19.8896	215	213.005	195.946	-1416.29	0.194578	--
19.8995	215	208.505	195.702	-1411.78	0.488854	--
19.91	192	205.535	195.443	-1431.82	-0.936595	--
19.9206	210	203.724	195.183	-1412	0.467223	--
19.9305	204	202.65	194.941	-1416.93	0.126887	--
19.9403	208	201.909	194.702	-1412.19	0.453079	--
19.9501	182	201.344	194.464	-1437.62	-1.40194	--
19.9597	204	200.891	194.231	-1415.17	0.247243	--
19.9695	198	200.492	193.994	-1420.77	-0.147575	--
19.9793	194	200.139	193.757	-1424.42	-0.411448	--
19.99	196	199.797	193.5	-1422.08	-0.242598	--
19.9998	198	199.519	193.265	-1419.8	-0.0799319	--
20.0102	221	199.258	193.016	-1396.54	1.48861	--
20.0201	208	199.04	192.78	-1409.32	0.647671	--
20.0305	202	198.844	192.532	-1415.12	0.248351	--
20.0404	199	198.688	192.298	-1417.97	0.0480131	--
20.0501	188	198.568	192.068	-1428.85	-0.744667	--
20.0608	207	198.474	191.816	-1409.75	0.616749	--
20.0706	218	198.428	191.585	-1398.71	1.34842	--
20.0811	203	198.427	191.339	-1413.71	0.343768	--
20.0909	212	198.478	191.11	-1404.76	0.950096	--
20.1007	209	198.589	190.882	-1407.87	0.740597	--
20.1105	211	198.776	190.654	-1406.06	0.860605	--
20.1204	223	199.07	190.424	-1394.35	1.61945	--
20.131	205	199.559	190.179	-1412.84	0.39541	--
20.1409	227	200.286	189.951	-1391.57	1.78483	--
20.1507	223	201.448	189.726	-1396.73	1.4507	--
20.1605	258	203.367	189.501	-1363.65	3.40196	--
20.1704	217	206.577	189.275	-1407.86	0.697191	--
20.1802	249	211.727	189.052	-1381.01	2.33658	--
20.19	262	219.733	188.829	-1376.01	2.56355	--
20.2006	275	232.742	188.589	-1376.02	2.46794	--
20.2104	304	249.737	188.368	-1364.02	2.99764	--
20.2202	301	272.115	188.147	-1389.39	1.50547	--
20.2307	328	302.172	187.911	-1392.45	1.22677	--
20.2406	348	335.643	187.69	-1405.92	0.433496	--
20.2504	368	372.158	187.471	-1422.44	-0.457797	--
20.2602	416	409.874	187.253	-1412.15	0.0789061	--
20.2709	495	449.99	187.015	-1373.27	1.84958	--
20.2807	484	483.863	186.798	-1418.14	-0.126228	--
20.2912	528	513.765	186.567	-1404.05	0.541873	--
20.301	551	530.268	186.351	-1397.55	0.849299	--
20.3108	573	529.451	186.136	-1374.73	1.81973	--
20.3206	539	508.068	185.922	-1387.35	1.3576	--
20.3311	493	465.747	185.693	-1391.03	1.26925	--
20.3418	425	411.353	185.46	-1404.63	0.710874	--
20.3516	377	360.243	185.248	-1401.52	0.910372	--
20.3614	339	313.964	185.036	-1393.24	1.40008	--
20.3712	338	275.897	184.825	-1356.18	3.40858	--
20.381	299	247.096	184.614	-1366.38	3.02572	--
20.3909	244	226.703	184.402	-1400.98	1.12744	--
20.4014	225	212.7	184.178	-1405.98	0.837098	--
20.412	212	204.154	183.953	-1410.43	0.555021	--
20.4218	250	199.414	183.745	-1367.69	3.21422	--
20.4317	197	196.437	183.535	-1417.72	0.0576113	--
20.4416	185	194.483	183.326	-1427.76	-0.678208	--
20.4515	190	193.091	183.118	-1421.37	-0.204455	--
20.4614	203	192.012	182.91	-1407.29	0.791242	--
20.4719	202	191.072	182.691	-1407.35	0.78984	--
20.4826	223	190.255	182.468	-1385.53	2.21339	--
20.4931	192	189.553	182.25	-1415.83	0.199433	--
20.5029	184	188.968	182.047	-1423.25	-0.342375	--
20.5127	205	188.437	181.844	-1401.72	1.17983	--
20.5225	219	187.952	181.642	-1387.23	2.12065	--
20.5329	154	187.479	181.429	-1451.76	-2.67049	--
20.5426	180	187.072	181.23	-1425.35	-0.501528	--
20.5533	194	186.654	181.012	-1410.93	0.552277	--
20.5631	201	186.298	180.813	-1403.58	1.06168	--
20.5731	194	185.956	180.61	-1410.24	0.60283	--
20.5829	209	185.64	180.412	-1394.92	1.64038	--
20.5926	194	185.343	180.216	-1409.62	0.647099	--
20.6024	180	185.059	180.019	-1423.34	-0.350381	--
20.6122	173	184.788	179.823	-1430.07	-0.868895	--
20.623	180	184.504	179.607	-1422.78	-0.308802	--
20.6335	172	184.241	179.398	-1430.52	-0.905753	--
20.6433	185	184.006	179.204	-1417.29	0.0997431	--
20.6531	204	183.789	179.01	-1398.07	1.44052	--
20.6637	217	183.557	178.801	-1384.84	2.29504	--
20.6735	213	183.351	178.608	-1388.63	2.05655	--
20.6834	201	183.152	178.414	-1400.43	1.28472	--
20.6942	178	182.945	178.203	-1423.22	-0.343144	--
20.7041	177	182.764	178.01	-1424.04	-0.405629	--
20.7139	185	182.593	177.819	-1415.87	0.203994	--
20.7237	183	182.432	177.63	-1417.71	0.0692719	--
20.7335	178	182.279	177.441	-1422.56	-0.293025	--
20.7439	188	182.128	177.24	-1412.41	0.455319	--
20.7537	168	181.996	177.052	-1432.28	-1.05112	--
20.7644	219	181.866	176.848	-1381.15	2.53454	--
20.7742	194	181.762	176.661	-1406.04	0.905604	--
20.784	166	181.678	176.475	-1433.96	-1.18745	--
20.7938	189	181.623	176.289	-1410.9	0.564482	--
20.8036	172	181.615	176.104	-1427.89	-0.70338	--
20.8135	181	181.689	175.917	-1418.97	-0.0213305	--
20.8239	188	181.923	175.722	-1412.2	0.474283	--
20.8347	193	182.451	175.52	-1407.73	0.793265	--
20.8445	216	183.323	175.337	-1385.6	2.2602	--
20.8543	202	184.726	175.155	-1401.01	1.26123	--
20.8641	185	186.798	174.973	-1420.08	-0.0723578	--
20.8739	213	189.612	174.792	-1394.89	1.67359	--
20.8837	217	193.106	174.612	-1394.39	1.71135	--
20.8935	189	197.041	174.432	-1426.32	-0.466	--
20.9042	228	201.31	174.236	-1391.59	1.89928	--
20.9141	186	204.534	174.055	-1436.81	-1.19273	--
20.9239	229	206.307	173.877	-1395.59	1.66082	--
20.9338	219	206.171	173.697	-1405.45	1.03357	--
20.9436	191	204.164	173.52	-1431.44	-0.783475	--
20.9535	211	200.793	173.342	-1408.07	0.846047	--
20.9633	204	196.845	173.166	-1411.12	0.624484	--
20.974	207	192.585	172.974	-1403.86	1.09948	--
20.9844	236	189.019	172.788	-1371.3	3.12904	--
20.9942	196	186.433	172.614	-1408.71	0.743834	--
21.004	216	184.67	172.44	-1386.95	2.17717	--
21.0139	222	183.704	172.265	-1379.98	2.60689	--
21.0237	207	183.538	172.092	-1394.82	1.66381	--
21.0335	205	184.228	171.92	-1397.51	1.4822	--
21.0442	192	186.227	171.733	-1412.51	0.450665	--
21.054	197	189.639	171.561	-1410.92	0.563099	--
21.0638	231	195.135	171.391	-1382.42	2.4042	--
21.0736	236	203.29	171.221	-1385.57	2.18668	--
21.0834	210	214.492	171.051	-1422.77	-0.228737	--
21.0932	232	228.681	170.882	-1414.96	0.320055	--
21.1037	231	246.336	170.702	-1433.62	-0.875564	--
21.1144	235	264.922	170.519	-1448.2	-1.78692	--
21.1242	252	279.776	170.351	-1446.06	-1.56534	--
21.134	278	289.544	170.185	-1429.82	-0.500402	--
21.1439	264	291.756	170.017	-1446.04	-1.50573	--
21.1536	284	285.846	169.852	-1420.13	0.0790046	--
21.1635	274	273.22	169.686	-1417.5	0.220713	--
21.1733	258	257.014	169.521	-1417.29	0.21372	--
21.184	203	238.389	169.342	-1453.67	-2.34918	--
21.1939	205	222.598	169.176	-1435.88	-1.12766	--
21.2037	235	209.62	169.013	-1392.9	1.7246	--
21.2136	186	199.633	168.849	-1431.91	-0.945276	--
21.2234	198	192.667	168.687	-1412.95	0.415387	--
21.2332	245	188.088	168.525	-1361.37	3.65863	--
21.2431	184	185.247	168.363	-1419.53	-0.0735064	--
21.2537	180	183.53	168.189	-1421.81	-0.249812	--
21.2634	206	182.701	168.031	-1394.98	1.63261	--
21.2732	184	182.289	167.871	-1416.57	0.133333	--
21.2831	186	182.132	167.711	-1414.41	0.288283	--
21.2928	179	182.139	167.554	-1421.42	-0.232613	--
21.3026	210	182.262	167.396	-1390.54	1.91255	--
21.3124	187	182.488	167.238	-1413.77	0.323253	--
21.3231	202	182.854	167.067	-1399.13	1.33269	--
21.333	196	183.316	166.909	-1405.6	0.880142	--
21.3429	213	183.914	166.751	-1389.19	1.95284	--
21.3527	178	184.653	166.596	-1424.93	-0.564845	--
21.3626	209	185.553	166.439	-1394.83	1.5346	--
21.3724	195	186.584	166.285	-1409.86	0.481117	--
21.3822	222	187.72	166.131	-1384	2.15556	--
21.3929	199	189.021	165.963	-1408.3	0.520722	--
21.4027	201	190.194	165.811	-1407.47	0.553693	--
21.4125	216	191.289	165.658	-1393.57	1.47029	--
21.4223	183	192.281	165.506	-1427.56	-0.9111	--
21.4321	190	193.214	165.355	-1421.49	-0.436653	--
21.4419	202	194.174	165.204	-1410.45	0.378139	--
21.4518	197	195.272	165.052	-1416.55	-0.0232363	--
21.4625	205	196.711	164.888	-1409.99	0.463717	--
21.4723	207	198.34	164.739	-1409.62	0.508449	--
21.4821	227	200.332	164.59	-1391.61	1.69561	--
21.4919	194	202.746	164.441	-1427.03	-0.698348	--
21.5017	213	205.655	164.293	-1410.94	0.440454	--
21.5115	215	209.183	164.145	-1412.46	0.334376	--
21.522	204	213.914	163.988	-1428.19	-0.761684	--
21.5327	260	220.325	163.828	-1378.6	2.3945	--
21.5425	283	228.597	163.682	-1363.88	3.16296	--
21.5523	304	240.862	163.536	-1355.14	3.54333	--
21.5621	310	259.889	163.391	-1368.17	2.75754	--
21.5719	422	289.9	163.246	-1286.18	6.34308	--
21.5817	509	336.674	163.102	-1245.95	7.54688	--
21.5916	598	408	162.957	-1228.28	7.67428	--
21.6023	722	520.371	162.801	-1216.65	7.40772	--
21.6121	857	660.329	162.658	-1221.61	6.62525	--
21.6218	939	833.396	162.517	-1312.68	3.35759	--
21.6316	1128	1035.8	162.375	-1326.08	2.66891	--
21.6415	1269	1252.87	162.232	-1402.15	0.38911	--
21.6513	1367	1457.63	162.092	-1508.91	-2.50269	--
21.6611	1500	1626.08	161.951	-1544.36	-3.29594	--
21.6718	1707	1743.78	161.798	-1455.06	-0.928048	--
21.6816	1782	1788.47	161.659	-1424.75	-0.214394	--
21.6914	1957	1795.74	161.52	-1257.02	3.52781	--
21.7012	2090	1800.5	161.381	-1128.78	6.12013	--
21.711	2073	1832.51	161.243	-1177.79	4.93344	--
21.7215	2119	1912.02	161.096	-1211.3	3.98487	--
21.7314	2129	2021.46	160.957	-1310.74	1.66497	--
21.7421	2167	2142.94	160.808	-1394.22	-0.273536	--
21.752	2149	2211.77	160.67	-1481.05	-2.20782	--
21.7618	2116	2197.64	160.534	-1499.92	-2.61826	--
21.7716	1984	2087.17	160.399	-1521.45	-3.09958	--
21.7815	1881	1897.53	160.263	-1434.81	-1.05386	--
21.7913	1708	1673.37	160.128	-1383.65	0.276448	--
21.8011	1660	1456.56	159.994	-1214.84	4.55397	--
21.8118	1487	1269.62	159.848	-1200.9	5.28828	--
21.8217	1490	1166.51	159.714	-1094.79	8.10355	--
21.8316	1357	1136.25	159.58	-1197.53	5.7461	--
21.8414	1322	1167.57	159.447	-1263.85	4.01362	--
21.8511	1327	1235.96	159.317	-1327.24	2.26699	--
21.8616	1397	1316.44	159.176	-1337.72	1.92518	--
21.8713	1422	1361.83	159.047	-1358.11	1.36818	--
21.882	1284	1349.35	158.904	-1483.63	-2.04666	--
21.8918	1244	1274.03	158.774	-1448.31	-1.05027	--
21.9016	1107	1152.4	158.645	-1463.68	-1.54253	--
21.9114	1017	1009.33	158.515	-1410.61	0.0852565	--
21.9213	835	869.304	158.385	-1452.58	-1.3374	--
21.9311	762	757.95	158.257	-1414.23	-0.00218873	--
21.9409	718	691.925	158.129	-1392.21	0.814621	--
21.9516	685	687.26	157.99	-1420.54	-0.272054	--
21.9614	700	753.679	157.863	-1471.96	-2.24792	--
21.9712	801	890.191	157.736	-1507.47	-3.40558	--
21.9812	988	1096.4	157.608	-1526.68	-3.73849	--
21.991	1244	1349.12	157.482	-1523.4	-3.30549	--
22.0008	1652	1626.16	157.357	-1392.44	0.287616	--
22.0106	2179	1890.84	157.232	-1130.12	5.81193	--
22.0213	2568	2112.66	157.096	-962.943	8.60623	--
22.0311	2773	2206.55	156.972	-851.828	10.3758	--
22.0409	2581	2169.7	156.848	-1006.98	7.71667	--
22.0508	2421	2008.36	156.724	-1005.64	8.04022	--
22.0606	1933	1762.3	156.601	-1247.58	3.56193	--
22.0704	1690	1475.55	156.479	-1203.83	4.94623	--
22.0802	1305	1187.95	156.357	-1301.23	3.00521	--
22.0909	925	906.561	156.224	-1399.84	0.402191	--
22.1007	716	695.935	156.103	-1398.22	0.575285	--
22.1104	545	536.4	155.983	-1409.68	0.214375	--
22.1209	458	414.149	155.854	-1374.43	1.918	--
22.1308	397	337.797	155.733	-1359.08	2.85585	--
22.1406	355	289.379	155.614	-1352.66	3.37948	--
22.1504	295	259.245	155.495	-1382.52	1.98388	--
22.1611	262	239.385	155.365	-1395.66	1.30756	--
22.1709	217	228.264	155.247	-1429.54	-0.85126	--
22.1807	211	221.032	155.129	-1428.31	-0.768087	--
22.1906	239	216.073	155.01	-1395.35	1.41867	--
22.2004	238	212.65	154.893	-1392.93	1.58596	--
22.2102	202	210.305	154.776	-1426.58	-0.639512	--
22.22	205	208.898	154.66	-1422.18	-0.32092	--
22.2307	216	208.509	154.534	-1410.79	0.46829	--
22.2406	219	209.551	154.417	-1408.83	0.603276	--
22.2504	208	212.596	154.302	-1422.88	-0.347364	--
22.2602	225	218.863	154.187	-1412.14	0.391754	--
22.2701	214	230.51	154.072	-1434.79	-1.12934	--
22.2798	213	250.042	153.959	-1455.32	-2.51212	--
22.2897	221	282.296	153.844	-1479.58	-4.0562	--
22.3003	254	335.994	153.722	-1500.27	-5.01792	--
22.31	338	407.152	153.61	-1487.43	-3.5772	--
22.3198	457	503.133	153.498	-1464.41	-1.91532	--
22.3297	629	623.963	153.385	-1413.24	0.495689	--
22.3402	953	771.756	153.265	-1237.04	6.19784	--
22.35	1089	915.674	153.154	-1244.95	5.63745	--
22.3597	1293	1046.29	153.044	-1171.57	7.27895	--
22.3703	1330	1151.08	152.925	-1239.36	5.37282	--
22.3808	1450	1191.67	152.807	-1159.95	7.26017	--
22.3913	1353	1157.79	152.689	-1223.07	5.79978	--
22.4011	1311	1067	152.58	-1174.28	7.20984	--
22.4109	1091	938.773	152.471	-1266.05	5.06544	--
22.4207	820	794.873	152.363	-1393.15	1.31428	--
22.4305	612	653.807	152.255	-1460.09	-1.29988	--
22.4413	449	517.119	152.136	-1486.4	-2.90705	--
22.4511	388	417.726	152.029	-1448.01	-1.3111	--
22.4609	291	343.507	151.922	-1470.79	-2.98556	--
22.4707	266	292.27	151.815	-1444.55	-1.63869	--
22.4805	252	259.714	151.709	-1425.99	-0.626912	--
22.4904	231	240.7	151.602	-1427.98	-0.889692	--
22.5002	233	230.859	151.496	-1416.14	-0.198325	--
22.5109	213	225.659	151.381	-1430.94	-1.3004	--
22.5207	206	222.709	151.276	-1434.99	-1.65035	--
22.5305	217	219.373	151.172	-1420.65	-0.647051	--
22.5403	194	214.658	151.068	-1438.94	-1.97485	--
22.5502	205	208.455	150.963	-1421.74	-0.669559	--
22.56	200	201.422	150.86	-1419.7	-0.466864	--
22.5698	187	194.184	150.757	-1425.46	-0.828578	--
22.5805	177	186.742	150.645	-1428.02	-0.962846	--
22.5903	189	180.783	150.542	-1410.06	0.43672	--
22.6001	183	175.845	150.44	-1411.12	0.416199	--
22.61	182	171.907	150.338	-1408.19	0.673946	--
22.6198	171	168.933	150.236	-1416.21	0.109536	--
22.6296	201	166.703	150.135	-1383.98	2.3919	--
22.6394	157	165.027	150.035	-1426.31	-0.658593	--
22.65	173	163.65	149.927	-1408.93	0.7021	--
22.6599	169	162.635	149.826	-1411.92	0.485689	--
22.6697	163	161.799	149.726	-1417.08	0.0934246	--
22.6795	187	161.075	149.627	-1392.35	1.89745	--
22.6893	142	160.429	149.528	-1436.71	-1.54273	--
22.6991	144	159.84	149.43	-1434.12	-1.31476	--
22.7088	156	159.303	149.333	-1421.58	-0.258183	--
22.7195	144	158.753	149.226	-1433.03	-1.22172	--
22.7293	161	158.284	149.128	-1415.56	0.222264	--
22.7392	154	157.838	149.03	-1422.12	-0.3001	--
22.749	150	157.423	148.934	-1425.7	-0.596011	--
22.7589	178	157.026	148.836	-1397.31	1.58191	--
22.7687	132	156.654	148.74	-1442.93	-2.13378	--
22.7784	162	156.304	148.645	-1412.58	0.4589	--
22.7891	161	155.937	148.541	-1413.22	0.410963	--
22.799	185	155.613	148.445	-1388.89	2.17207	--
22.8088	149	155.307	148.35	-1424.59	-0.503459	--
22.8186	163	155.014	148.256	-1410.29	0.638535	--
22.8284	152	154.729	148.162	-1421.01	-0.207818	--
22.8382	143	154.459	148.068	-1429.74	-0.943669	--
22.848	140	154.2	147.975	-1432.48	-1.18498	--
22.8588	175	153.924	147.872	-1397.2	1.60687	--
22.8687	149	153.681	147.779	-1422.96	-0.368364	--
22.8785	159	153.448	147.686	-1412.73	0.455152	--
22.8883	139	153.223	147.594	-1432.5	-1.19025	--
22.8981	134	153.004	147.502	-1437.28	-1.62514	--
22.908	169	152.791	147.41	-1402.07	1.2618	--
22.9178	160	152.586	147.319	-1410.87	0.601661	--
22.9283	169	152.373	147.221	-1401.65	1.29428	--
22.9382	166	152.178	147.13	-1404.46	1.08834	--
22.948	183	151.991	147.04	-1387.27	2.30722	--
22.9578	167	151.808	146.95	-1403.09	1.19134	--
22.9676	148	151.63	146.86	-1421.91	-0.281558	--
22.9774	150	151.457	146.771	-1419.74	-0.102138	--
22.9879	156	151.278	146.676	-1413.56	0.394789	--
22.9986	148	151.1	146.579	-1421.38	-0.237573	--
23.0084	172	150.94	146.491	-1397.22	1.62187	--
23.0182	156	150.784	146.403	-1413.06	0.434542	--
23.028	146	150.632	146.315	-1422.91	-0.365763	--
23.0378	155	150.484	146.228	-1413.76	0.37991	--
23.0476	166	150.339	146.141	-1402.62	1.23219	--
23.0574	142	150.197	146.054	-1426.48	-0.669826	--
23.0682	142	150.045	145.959	-1426.32	-0.656982	--
23.078	156	149.91	145.873	-1412.19	0.504935	--
23.0878	150	149.778	145.787	-1418.06	0.0358405	--
23.0976	149	149.651	145.702	-1418.93	-0.0353756	--
23.1075	171	149.524	145.616	-1396.8	1.65911	--
23.1173	154	149.401	145.531	-1413.68	0.388205	--
23.1277	166	149.274	145.441	-1401.55	1.31519	--
23.1384	172	149.147	145.349	-1395.43	1.75927	--
23.1481	146	149.034	145.266	-1421.31	-0.232932	--
23.1579	143	148.923	145.183	-1424.2	-0.476934	--
23.1683	143	148.809	145.094	-1424.09	-0.467322	--
23.1788	165	148.696	145.005	-1401.98	1.28643	--
23.1893	129	148.587	144.917	-1437.87	-1.70508	--
23.1991	160	148.488	144.834	-1406.77	0.927595	--
23.2097	156	148.384	144.745	-1410.66	0.627491	--
23.2195	138	148.29	144.663	-1428.57	-0.857168	--
23.23	151	148.194	144.576	-1415.47	0.246341	--
23.2398	137	148.107	144.495	-1429.39	-0.93005	--
23.2496	172	148.023	144.414	-1394.3	1.84507	--
23.2594	148	147.942	144.333	-1418.22	0.0228942	--
23.2692	130	147.864	144.253	-1436.14	-1.5475	--
23.28	152	147.782	144.165	-1414.06	0.359894	--
23.2898	139	147.712	144.085	-1426.99	-0.720364	--
23.2996	167	147.645	144.006	-1398.93	1.51462	--
23.3094	139	147.582	143.926	-1426.86	-0.709468	--
23.3192	151	147.523	143.848	-1414.8	0.300582	--
23.3291	176	147.468	143.768	-1389.75	2.16695	--
23.3389	179	147.418	143.69	-1386.7	2.37661	--
23.3496	194	147.369	143.605	-1371.65	3.36325	--
23.3594	168	147.329	143.527	-1397.61	1.61113	--
23.3692	177	147.295	143.449	-1388.58	2.24853	--
23.3791	172	147.267	143.371	-1393.55	1.90172	--
23.3889	168	147.246	143.294	-1397.53	1.61705	--
23.3987	131	147.233	143.218	-1434.51	-1.40054	--
23.4085	143	147.228	143.141	-1422.51	-0.336838	--
23.4192	148	147.233	143.058	-1417.51	0.0791088	--
23.4289	127	147.25	142.983	-1438.53	-1.77995	--
23.4388	148	147.282	142.907	-1417.56	0.0742466	--
23.4493	137	147.336	142.826	-1428.62	-0.868135	--
23.4591	148	147.419	142.751	-1417.7	0.0613506	--
23.469	139	147.55	142.676	-1426.83	-0.712579	--
23.4788	150	147.754	142.601	-1416.03	0.193497	--
23.4895	152	148.111	142.52	-1414.39	0.321835	--
23.5	148	148.674	142.441	-1418.95	-0.0547629	--
23.5098	142	149.48	142.368	-1425.76	-0.635661	--
23.5197	170	150.668	142.294	-1398.95	1.4636	--
23.5295	157	152.31	142.221	-1413.59	0.337304	--
23.5393	165	154.481	142.148	-1407.76	0.760446	--
23.5491	156	157.193	142.075	-1419.47	-0.184405	--
23.5598	158	160.678	141.996	-1420.96	-0.338218	--
23.5696	184	164.146	141.924	-1398.43	1.31373	--
23.5795	150	167.601	141.852	-1435.88	-1.6402	--
23.5894	169	170.596	141.78	-1419.88	-0.343494	--
23.5992	165	172.663	141.708	-1425.94	-0.83873	--
23.609	157	173.479	141.637	-1434.76	-1.56745	--
23.619	137	172.906	141.565	-1454.19	-3.32384	--
23.6298	179	170.946	141.488	-1410.23	0.406465	--
23.6396	150	168.421	141.417	-1436.7	-1.67922	--
23.6494	179	165.67	141.348	-1404.95	0.875544	--
23.6592	164	163.114	141.278	-1417.39	-0.0140164	--
23.6691	203	161.062	141.208	-1376.34	2.90756	--
23.6789	206	159.792	141.139	-1372.07	3.22174	--
23.6888	166	159.433	141.069	-1411.71	0.555708	--
23.6994	170	160.194	140.995	-1408.47	0.845998	--
23.7093	172	162.082	140.926	-1408.36	0.898116	--
23.7191	180	165.234	140.858	-1403.51	1.2896	--
23.7289	159	169.956	140.79	-1429.24	-0.611629	--
23.7387	191	176.731	140.722	-1404.01	1.31826	--
23.7485	193	186.273	140.655	-1411.55	0.816025	--
23.7583	198	199.519	140.587	-1419.8	0.259715	--
23.7689	233	219.248	140.515	-1404.53	1.26932	--
23.7787	271	243.592	140.448	-1390.87	2.02254	--
23.7885	316	274.474	140.382	-1376.75	2.67704	--
23.7983	350	311.757	140.316	-1380.04	2.37655	--
23.8082	344	354.574	140.249	-1428.85	-0.225098	--
23.8179	416	398.96	140.184	-1401.24	1.16106	--
23.8278	440	442.845	140.118	-1421.12	0.196687	--
23.8384	464	482.828	140.048	-1437.11	-0.529584	--
23.8483	476	508.817	139.982	-1451.1	-1.14051	--
23.8581	453	521.418	139.917	-1486.7	-2.81416	--
23.8679	483	522.589	139.853	-1457.87	-1.38356	--
23.8777	439	517.471	139.789	-1496.75	-3.27123	--
23.8875	459	512.533	139.725	-1471.81	-1.9933	--
23.8973	443	513.235	139.661	-1488.52	-2.77117	--
23.908	480	523.955	139.592	-1462.24	-1.39887	--
23.9178	473	542.714	139.528	-1487.99	-2.52728	--
23.9276	561	566.463	139.465	-1423.74	0.453476	--
23.9374	602	588.92	139.402	-1405.2	1.24387	--
23.9473	562	602.402	139.339	-1458.68	-0.934533	--
23.9571	570	599.622	139.277	-1447.9	-0.469613	--
23.9669	580	577.508	139.215	-1415.79	0.843699	--
23.9775	510	533.933	139.148	-1442.21	-0.33412	--
23.9873	468	481.304	139.086	-1431.58	0.0542154	--
23.9972	396	422.908	139.024	-1445.19	-0.738159	--
24.007	341	365.795	138.963	-1443.08	-0.807168	--
24.0175	323	310.356	138.898	-1405.64	1.12386	--
24.0273	264	266.773	138.837	-1421.05	0.176414	--
24.0372	224	231.782	138.776	-1426.06	-0.248643	--
24.0479	206	203.764	138.71	-1416.04	0.348794	--
24.0577	204	185.743	138.65	-1400.02	1.41275	--
24.0675	186	173.431	138.59	-1405.71	1.01949	--
24.0774	163	165.231	138.53	-1420.51	-0.100304	--
24.0872	174	159.99	138.471	-1404.27	1.11602	--
24.097	137	156.62	138.412	-1437.9	-1.62793	--
24.1068	147	154.444	138.353	-1425.72	-0.574441	--
24.1175	149	152.945	138.289	-1422.23	-0.288302	--
24.1272	150	152.153	138.231	-1420.43	-0.142898	--
24.137	152	151.837	138.173	-1418.12	0.0454721	--
24.1469	138	152.076	138.114	-1432.36	-1.16319	--
24.1567	156	153.035	138.056	-1415.32	0.273356	--
24.1665	167	154.98	137.999	-1406.26	0.970284	--
24.1764	147	158.292	137.941	-1429.57	-0.879483	--
24.1871	162	163.841	137.878	-1420.12	-0.0814081	--
24.1969	183	171.07	137.821	-1406.35	0.957465	--
24.2068	163	180.637	137.764	-1435.92	-1.27992	--
24.2174	192	193.269	137.703	-1419.55	0.0266746	--
24.2272	201	206.61	137.647	-1423.89	-0.256474	--
24.2377	221	221.57	137.587	-1418.85	0.118113	--
24.2475	250	234.688	137.531	-1402.97	1.13315	--
24.2582	231	246.026	137.47	-1433.31	-0.803399	--
24.268	249	251.816	137.415	-1421.1	0.0050193	--
24.2778	268	251.991	137.359	-1402.27	1.15249	--
24.2877	219	246.382	137.304	-1445.66	-1.66718	--
24.2975	243	236.154	137.249	-1411.43	0.597727	--
24.3073	227	222.959	137.194	-1414.24	0.412343	--
24.3171	205	208.539	137.14	-1421.82	-0.118502	--
24.3279	216	192.982	137.08	-1395.26	1.6663	--
24.3377	155	180.314	137.026	-1443.59	-1.93982	--
24.3475	193	169.649	136.973	-1394.93	1.74568	--
24.3574	142	161.106	136.919	-1437.39	-1.54582	--
24.3673	141	154.694	136.865	-1431.97	-1.10943	--
24.3771	152	150.141	136.812	-1416.42	0.183534	--
24.3868	146	147.019	136.759	-1419.3	-0.0574277	--
24.3976	144	144.715	136.701	-1419	-0.0373144	--
24.4074	174	143.352	136.649	-1387.63	2.34129	--
24.4172	149	142.432	136.596	-1411.71	0.5558	--
24.4269	132	141.795	136.545	-1428.08	-0.834705	--
24.4368	145	141.317	136.492	-1414.6	0.322358	--
24.4466	125	140.947	136.441	-1434.23	-1.40898	--
24.4564	120	140.642	136.389	-1438.92	-1.86693	--
24.4671	139	140.358	136.333	-1419.64	-0.0992234	--
24.4769	126	140.129	136.282	-1432.41	-1.2422	--
24.4866	132	139.927	136.231	-1426.21	-0.673915	--
24.497	126	139.73	136.178	-1432.01	-1.20697	--
24.5069	138	139.561	136.127	-1419.84	-0.117493	--
24.5167	121	139.408	136.076	-1436.69	-1.65715	--
24.5264	121	139.269	136.027	-1436.55	-1.64468	--
24.5371	133	139.13	135.972	-1424.41	-0.516279	--
24.5469	157	139.015	135.922	-1400.29	1.44933	--
24.5567	111	138.91	135.873	-1446.19	-2.63265	--
24.5664	128	138.817	135.824	-1429.1	-0.940887	--
24.5762	138	138.734	135.775	-1419.01	-0.0479104	--
24.586	126	138.662	135.726	-1430.94	-1.11286	--
24.5958	138	138.603	135.677	-1418.88	-0.0368499	--
24.6065	117	138.557	135.624	-1439.84	-1.97703	--
24.6162	134	138.532	135.576	-1422.81	-0.37667	--
24.6261	135	138.534	135.527	-1421.81	-0.289542	--
24.6359	139	138.578	135.479	-1417.86	0.0504343	--
24.6457	151	138.686	135.431	-1405.97	1.01647	--
24.6555	112	138.899	135.384	-1445.18	-2.5242	--
24.6653	141	139.275	135.336	-1416.55	0.162158	--
24.676	151	139.97	135.285	-1407.25	0.916124	--
24.6858	136	140.986	135.238	-1423.27	-0.404669	--
24.6957	122	142.514	135.19	-1438.79	-1.82792	--
24.7055	137	144.655	135.143	-1425.94	-0.619618	--
24.7154	114	147.558	135.096	-1451.84	-3.09537	--
24.7251	163	151.161	135.05	-1406.44	0.977096	--
24.735	161	155.553	135.004	-1412.83	0.491387	--
24.7457	159	160.882	134.954	-1420.16	-0.0723421	--
24.7555	161	165.922	134.908	-1423.2	-0.298452	--
24.7653	146	170.619	134.862	-1442.9	-1.93079	--
24.7751	164	174.386	134.817	-1428.67	-0.700693	--
24.7849	177	176.635	134.771	-1417.91	0.139646	--
24.7948	181	176.935	134.726	-1414.22	0.414932	--
24.8046	186	175.21	134.681	-1407.49	0.899821	--
24.8153	160	171.411	134.632	-1429.69	-0.792969	--
24.8251	162	166.778	134.587	-1423.06	-0.277882	--
24.835	181	161.606	134.543	-1398.89	1.52128	--
24.8449	157	156.471	134.498	-1417.75	0.113751	--
24.8547	146	151.81	134.454	-1424.09	-0.420729	--
24.8645	145	147.809	134.41	-1421.09	-0.185679	--
24.8743	126	144.569	134.366	-1436.85	-1.6147	--
24.885	136	141.886	134.319	-1424.17	-0.476185	--
24.8948	122	140.116	134.275	-1436.4	-1.61699	--
24.9047	127	138.865	134.232	-1430.14	-1.03511	--
24.9145	131	138.025	134.189	-1425.3	-0.599791	--
24.9243	141	137.466	134.146	-1414.75	0.308732	--
24.9341	121	137.097	134.103	-1434.38	-1.45314	--
24.9438	132	136.853	134.061	-1423.13	-0.413895	--
24.9544	122	136.674	134.015	-1432.95	-1.32085	--
24.9643	139	136.559	133.973	-1415.84	0.213175	--
24.9742	115	136.481	133.93	-1439.76	-1.99752	--
24.984	128	136.432	133.888	-1426.71	-0.741392	--
24.9937	118	136.413	133.847	-1436.69	-1.69287	--
25.0035	123	136.429	133.806	-1431.71	-1.2114	--
25.0133	125	136.494	133.764	-1429.77	-1.03252	--
25.024	142	136.644	133.719	-1412.92	0.438948	--
25.0338	145	136.886	133.678	-1410.17	0.654574	--
25.0437	127	137.272	133.637	-1428.55	-0.946344	--
25.0535	168	137.841	133.597	-1388.12	2.27895	--
25.0633	167	138.646	133.556	-1389.93	2.12209	--
25.0731	176	139.724	133.516	-1382	2.63327	--
25.0829	154	141.109	133.475	-1405.39	0.889147	--
25.0936	139	142.987	133.432	-1422.27	-0.551389	--
25.1034	160	145.032	133.392	-1403.31	0.932861	--
25.1133	164	147.382	133.352	-1401.66	0.999164	--
25.1231	153	149.948	133.312	-1415.23	-0.107743	--
25.1329	135	152.71	133.273	-1435.99	-1.93456	--
25.1427	148	155.648	133.234	-1425.93	-1.02904	--
25.1531	170	158.986	133.192	-1407.27	0.492269	--
25.1638	183	162.781	133.15	-1398.06	1.20795	--
25.1743	147	167.021	133.108	-1438.3	-1.88278	--
25.1842	188	171.564	133.069	-1401.84	1.08489	--
25.194	174	176.478	133.031	-1420.76	-0.204184	--
25.2038	176	181.5	132.993	-1423.78	-0.328974	--
25.2136	164	186.108	132.955	-1440.39	-1.5406	--
25.2234	176	189.631	132.917	-1431.91	-0.769787	--
25.234	142	191.411	132.876	-1467.69	-3.79192	--
25.2438	159	190.653	132.838	-1449.93	-2.14333	--
25.2543	187	187.223	132.798	-1418.5	0.326462	--
25.2641	147	182.023	132.761	-1453.3	-2.52181	--
25.2739	187	175.591	132.724	-1406.87	1.127	--
25.2836	151	168.72	132.687	-1436	-1.16178	--
25.2935	150	161.812	132.65	-1430.09	-0.733619	--
25.3042	136	155.018	132.61	-1437.3	-1.44355	--
25.314	159	149.713	132.573	-1408.99	0.868235	--
25.3238	164	145.408	132.537	-1399.69	1.54738	--
25.3335	144	142.113	132.501	-1416.39	0.230869	--
25.3433	150	139.649	132.465	-1407.93	0.896251	--
25.3531	123	137.896	132.429	-1433.18	-1.30328	--
25.363	122	136.676	132.392	-1432.96	-1.30014	--
25.3737	119	135.8	132.353	-1435.08	-1.51913	--
25.3835	146	135.267	132.318	-1407.55	0.902958	--
25.3933	129	134.9	132.283	-1424.18	-0.506722	--
25.4031	124	134.637	132.247	-1428.92	-0.94409	--
25.4129	107	134.439	132.212	-1445.72	-2.64194	--
25.4227	117	134.282	132.177	-1435.56	-1.58831	--
25.4325	156	134.15	132.143	-1396.43	1.75696	--
25.4431	129	134.027	132.105	-1423.31	-0.434868	--
25.4529	125	133.927	132.071	-1427.21	-0.791024	--
25.4628	133	133.836	132.036	-1419.12	-0.0656642	--
25.4726	137	133.754	132.002	-1415.03	0.283695	--
25.483	128	133.674	131.966	-1423.95	-0.495352	--
25.4929	116	133.605	131.931	-1435.89	-1.62846	--
25.5027	150	133.542	131.897	-1401.82	1.34885	--
25.5134	112	133.479	131.861	-1439.76	-2.02414	--
25.5233	128	133.426	131.827	-1423.71	-0.474839	--
25.5331	125	133.379	131.794	-1426.66	-0.744878	--
25.5429	137	133.335	131.76	-1414.62	0.317123	--
25.5527	143	133.295	131.727	-1408.57	0.81499	--
25.5626	134	133.259	131.694	-1417.54	0.0671484	--
25.5724	115	133.227	131.661	-1436.51	-1.69673	--
25.583	128	133.198	131.626	-1423.48	-0.457123	--
25.5928	126	133.175	131.593	-1425.46	-0.637425	--
25.6026	134	133.158	131.561	-1417.44	0.0739672	--
25.6131	127	133.146	131.526	-1424.43	-0.544692	--
25.6229	136	133.142	131.494	-1415.42	0.245138	--
25.6327	143	133.144	131.462	-1408.42	0.823513	--
25.6425	120	133.157	131.43	-1431.44	-1.2028	--
25.6533	113	133.187	131.396	-1438.47	-1.90207	--
25.6631	141	133.237	131.364	-1410.52	0.649786	--
25.6729	145	133.32	131.333	-1406.6	0.964477	--
25.6827	162	133.454	131.301	-1389.73	2.23558	--
25.6926	134	133.669	131.27	-1417.95	0.0175692	--
25.7024	125	133.999	131.239	-1427.28	-0.820935	--
25.7122	125	134.5	131.208	-1427.78	-0.872292	--
25.7229	133	135.319	131.174	-1420.6	-0.233162	--
25.7328	138	136.417	131.143	-1416.7	0.090112	--
25.7424	149	137.877	131.113	-1407.16	0.851501	--
25.7529	153	140.006	131.081	-1405.29	0.96744	--
25.7627	158	142.554	131.051	-1402.83	1.11869	--
25.7726	155	145.693	131.02	-1408.97	0.600838	--
25.7824	146	149.315	130.99	-1421.6	-0.467976	--
25.7931	142	153.713	130.958	-1429.99	-1.23159	--
25.8028	148	157.876	130.928	-1428.16	-1.10404	--
25.8127	170	161.995	130.898	-1410.28	0.296499	--
25.8226	160	165.636	130.869	-1423.92	-0.813444	--
25.8324	162	168.445	130.839	-1424.73	-0.902659	--
25.8422	156	170.211	130.81	-1432.49	-1.55991	--
25.852	167	170.722	130.781	-1422	-0.700802	--
25.8627	184	169.751	130.749	-1404.03	0.668915	--
25.8726	164	167.459	130.72	-1421.74	-0.645807	--
25.8824	169	164.096	130.691	-1413.38	0.0456735	--
25.8922	166	160.006	130.663	-1412.29	0.176618	--
25.902	137	155.592	130.634	-1436.87	-1.85299	--
25.9118	144	151.216	130.606	-1425.5	-0.809096	--
25.9217	143	147.112	130.578	-1422.39	-0.506194	--
25.9324	149	143.247	130.547	-1412.53	0.353866	--
25.9422	148	140.321	130.519	-1410.6	0.544168	--
25.952	152	137.995	130.491	-1404.28	1.07389	--
25.9618	138	136.2	130.463	-1416.48	0.105053	--
25.9716	139	134.892	130.436	-1414.17	0.314525	--
25.9815	116	133.952	130.408	-1436.23	-1.69443	--
25.9913	125	133.31	130.381	-1426.59	-0.76416	--
26.0018	160	132.849	130.352	-1391.13	2.13086	--
26.0116	127	132.565	130.324	-1423.85	-0.510367	--
26.022	142	132.367	130.296	-1408.65	0.792215	--
26.0318	150	132.247	130.269	-1400.53	1.4324	--
26.0415	135	132.175	130.242	-1415.46	0.2233	--
26.0513	133	132.133	130.216	-1417.41	0.0530526	--
26.0611	136	132.119	130.189	-1414.4	0.309376	--
26.0718	138	132.131	130.16	-1412.41	0.47592	--
26.0823	128	132.17	130.132	-1422.45	-0.390649	--
26.0921	120	132.226	130.106	-1430.51	-1.13324	--
26.1019	122	132.301	130.08	-1428.58	-0.940144	--
26.1116	145	132.389	130.054	-1405.67	1.05243	--
26.1214	130	132.486	130.029	-1420.77	-0.19672	--
26.1312	154	132.586	130.003	-1396.87	1.76162	--
26.1419	131	132.685	129.975	-1419.97	-0.0884277	--
26.1518	127	132.754	129.949	-1424.03	-0.434045	--
26.1617	113	132.784	129.924	-1438.06	-1.7661	--
26.1715	141	132.765	129.898	-1410.04	0.786137	--
26.1814	140	132.69	129.873	-1410.97	0.712826	--
26.1912	129	132.566	129.848	-1421.85	-0.218271	--
26.201	156	132.404	129.823	-1394.68	1.96922	--
26.2116	119	132.206	129.796	-1431.49	-1.13088	--
26.2215	119	132.015	129.771	-1431.3	-1.12607	--
26.2313	108	131.835	129.747	-1442.12	-2.23635	--
26.2411	115	131.671	129.722	-1434.95	-1.51115	--
26.2509	134	131.531	129.698	-1415.81	0.244057	--
26.2608	136	131.416	129.673	-1413.7	0.415816	--
26.2706	136	131.326	129.649	-1413.61	0.417465	--
26.2813	128	131.253	129.623	-1421.53	-0.275327	--
26.2911	137	131.205	129.599	-1412.48	0.50379	--
26.3009	128	131.171	129.575	-1421.45	-0.273528	--
26.3107	133	131.149	129.552	-1416.43	0.165727	--
26.3205	110	131.136	129.528	-1439.42	-2.01042	--
26.3303	122	131.128	129.505	-1427.41	-0.822487	--
26.3407	129	131.126	129.48	-1420.41	-0.183735	--
26.3515	140	131.13	129.454	-1409.41	0.752835	--
26.3613	101	131.136	129.431	-1448.42	-2.99509	--
26.3718	128	131.148	129.406	-1421.43	-0.275086	--
26.3816	126	131.162	129.383	-1423.44	-0.45673	--
26.3913	138	131.181	129.361	-1411.46	0.583561	--
26.401	141	131.203	129.338	-1408.48	0.828136	--
26.4109	133	131.231	129.315	-1416.51	0.156691	--
26.4216	137	131.267	129.291	-1412.55	0.493214	--
26.4314	126	131.305	129.269	-1423.59	-0.468946	--
26.4413	114	131.351	129.246	-1435.63	-1.62097	--
26.4511	125	131.404	129.224	-1424.68	-0.568578	--
26.461	144	131.466	129.201	-1405.75	1.04871	--
26.4708	121	131.537	129.179	-1428.82	-0.952928	--
26.4805	105	131.619	129.158	-1444.9	-2.5919	--
26.4912	120	131.726	129.134	-1430.01	-1.06439	--
26.5009	146	131.845	129.113	-1404.12	1.17766	--
26.5106	139	131.992	129.091	-1411.27	0.601631	--
26.5205	114	132.187	129.069	-1436.47	-1.69393	--
26.5304	114	132.452	129.048	-1436.73	-1.7166	--
26.5403	124	132.826	129.026	-1427.11	-0.778478	--
26.5501	122	133.367	129.005	-1429.65	-1.01016	--
26.5608	126	134.258	128.982	-1426.54	-0.709015	--
26.5706	130	135.482	128.961	-1423.76	-0.443627	--
26.5805	121	137.288	128.94	-1434.57	-1.4252	--
26.5903	137	139.835	128.919	-1421.12	-0.167389	--
26.6001	136	143.346	128.899	-1425.63	-0.523472	--
26.61	151	148.066	128.878	-1415.35	0.379665	--
26.6198	131	154.032	128.857	-1441.31	-1.80729	--
26.6305	204	162.041	128.835	-1376.32	3.15995	--
26.6403	174	170.587	128.815	-1414.87	0.56579	--
26.6502	173	180.037	128.794	-1425.32	-0.153978	--
26.66	192	189.642	128.774	-1415.92	0.602376	--
26.6698	180	198.741	128.754	-1437.02	-0.881779	--
26.6797	185	206.505	128.734	-1439.78	-1.01466	--
26.6894	233	211.792	128.715	-1397.07	1.93029	--
26.7001	236	214.068	128.693	-1396.35	1.98243	--
26.7099	206	212.531	128.673	-1424.81	0.130874	--
26.7197	184	207.796	128.654	-1442.08	-1.16681	--
26.7295	200	200.592	128.634	-1418.87	0.471515	--
26.7401	181	191.103	128.614	-1428.38	-0.283751	--
26.7499	188	181.752	128.594	-1412.03	0.841698	--
26.7597	156	172.661	128.575	-1434.94	-0.990638	--
26.7704	148	163.746	128.554	-1434.03	-1.02714	--
26.7802	176	156.951	128.535	-1399.23	1.61681	--
26.79	176	151.703	128.517	-1393.98	1.95668	--
26.7998	142	148.089	128.498	-1424.37	-0.424398	--
26.8096	162	146.099	128.479	-1402.38	1.28804	--
26.8193	136	145.658	128.461	-1427.94	-0.826238	--
26.8291	153	146.655	128.442	-1411.93	0.47923	--
26.8398	152	149.245	128.422	-1415.52	0.151341	--
26.8502	177	153.066	128.403	-1394.35	1.69661	--
26.8601	152	157.649	128.384	-1423.93	-0.606954	--
26.8699	161	162.787	128.366	-1420.07	-0.323299	--
26.8797	176	168.138	128.348	-1410.42	0.382262	--
26.8902	188	173.579	128.329	-1403.86	0.814069	--
26.9	193	177.839	128.311	-1403.12	0.831342	--
26.9108	183	181.012	128.291	-1416.29	-0.13801	--
26.9206	167	182.142	128.274	-1433.42	-1.47448	--
26.9304	191	181.571	128.256	-1408.85	0.406182	--
26.9402	211	179.629	128.239	-1386.91	1.91204	--
26.95	177	176.928	128.221	-1418.21	-0.243636	--
26.9598	186	174.23	128.204	-1406.51	0.641032	--
26.9696	166	172.336	128.187	-1424.62	-0.708949	--
26.9803	199	172.075	128.168	-1391.36	1.7188	--
26.9901	166	174.197	128.151	-1426.48	-0.848158	--
26.9999	175	179.062	128.134	-1422.34	-0.531944	--
27.0104	181	187.572	128.116	-1424.85	-0.746355	--
27.0201	190	198.386	128.099	-1426.67	-0.907601	--
27.0299	193	211.734	128.082	-1437.01	-1.70582	--
27.0397	192	226.713	128.066	-1452.99	-2.9328	--
27.0503	240	243.396	128.048	-1421.68	-0.672182	--
27.0602	252	257.837	128.031	-1424.12	-0.869591	--
27.07	201	269.341	128.015	-1486.62	-5.43526	--
27.0798	236	276.47	127.998	-1458.75	-3.23077	--
27.0896	240	278.082	127.982	-1456.36	-3.0528	--
27.0995	256	273.786	127.966	-1436.07	-1.66437	--
27.1094	231	264.186	127.95	-1451.47	-2.71766	--
27.12	207	249.57	127.932	-1460.85	-3.45084	--
27.1299	211	233.591	127.916	-1440.87	-1.96707	--
27.1398	170	216.944	127.9	-1465.22	-3.97419	--
27.1497	198	200.919	127.884	-1421.2	-0.479173	--
27.1595	161	186.61	127.869	-1443.89	-2.24588	--
27.1693	181	174.45	127.853	-1411.73	0.332499	--
27.1798	170	164.131	127.837	-1412.41	0.347399	--
27.1905	174	156.526	127.82	-1400.81	1.27185	--
27.2004	168	151.917	127.804	-1402.2	1.22749	--
27.2104	143	149.327	127.789	-1424.61	-0.502105	--
27.2202	168	148.461	127.774	-1398.74	1.5693	--
27.23	167	148.892	127.759	-1400.17	1.50074	--
27.2398	164	150.269	127.744	-1404.55	1.21131	--
27.2496	176	152.237	127.729	-1394.52	1.96257	--
27.2602	154	154.629	127.713	-1418.91	0.173223	--
27.2701	151	156.731	127.698	-1424.01	-0.206736	--
27.2799	144	158.342	127.683	-1432.62	-0.902969	--
27.2897	151	159.193	127.668	-1426.47	-0.366448	--
27.2995	178	159.112	127.654	-1399.39	1.69472	--
27.3092	189	158.096	127.64	-1387.38	2.51019	--
27.319	158	156.26	127.625	-1416.54	0.405206	--
27.3298	157	153.578	127.609	-1414.86	0.509455	--
27.3397	170	150.807	127.595	-1399.09	1.66678	--
27.3496	141	147.996	127.581	-1425.28	-0.412513	--
27.3594	132	145.373	127.567	-1431.65	-1.01834	--
27.3693	160	143.029	127.553	-1401.31	1.44293	--
27.379	143	141.114	127.539	-1416.39	0.236831	--
27.3888	123	139.596	127.525	-1434.88	-1.43649	--
27.3996	131	138.401	127.51	-1425.68	-0.609481	--
27.4094	135	137.71	127.496	-1420.99	-0.210804	--
27.4192	136	137.342	127.483	-1419.62	-0.103066	--
27.429	137	137.247	127.469	-1418.53	-0.0164484	--
27.4388	139	137.383	127.456	-1416.66	0.136694	--
27.4487	136	137.732	127.442	-1420.01	-0.152392	--
27.4585	151	138.286	127.429	-1405.57	1.02897	--
27.4692	127	139.167	127.414	-1430.45	-1.0871	--
27.479	150	140.314	127.401	-1408.59	0.783802	--
27.4888	135	141.943	127.388	-1425.22	-0.603935	--
27.4986	145	144.296	127.375	-1417.58	0.054671	--
27.5085	164	147.791	127.362	-1402.07	1.26651	--
27.5183	183	152.893	127.349	-1388.17	2.23305	--
27.5281	172	160.35	127.336	-1406.63	0.906665	--
27.5387	233	172.119	127.322	-1357.4	4.01887	--
27.5485	218	187.557	127.31	-1387.84	2.11314	--
27.5584	232	208.763	127.297	-1395.04	1.60115	--
27.5682	274	236.322	127.284	-1380.6	2.37592	--
27.5779	309	270.706	127.272	-1379.99	2.307	--
27.5877	411	312.734	127.26	-1320.01	4.99434	--
27.5975	430	361.405	127.247	-1349.68	3.49172	--
27.6082	442	420.141	127.234	-1396.42	1.26785	--
27.618	470	476.052	127.222	-1424.33	-0.0145319	--
27.6279	463	530.57	127.21	-1485.85	-2.82954	--
27.6377	531	577.872	127.198	-1465.15	-1.70497	--
27.6475	585	613.478	127.186	-1446.76	-0.82978	--
27.6573	529	632.834	127.174	-1522.11	-4.11823	--
27.6671	548	633.134	127.162	-1503.41	-3.22473	--
27.6778	545	611.721	127.149	-1485	-2.43326	--
27.6876	494	575.257	127.137	-1499.54	-3.21383	--
27.6974	494	527.4	127.126	-1451.68	-1.08018	--
27.7072	432	473.199	127.114	-1459.48	-1.56586	--
27.717	464	417.296	127.103	-1371.58	2.52556	--
27.7268	416	363.483	127.091	-1365.76	2.89738	--
27.7366	392	314.566	127.08	-1340.85	4.18509	--
27.7473	376	268.725	127.068	-1311	5.74954	--
27.7571	322	234.397	127.056	-1330.68	5.06104	--
27.7669	288	207.252	127.045	-1337.53	4.89605	--
27.7767	266	186.599	127.034	-1338.88	4.96851	--
27.7865	250	171.413	127.023	-1339.69	5.03857	--
27.7963	203	160.579	127.012	-1375.86	3.0242	--
27.8061	194	153.037	127.001	-1377.32	2.96767	--
27.8168	170	147.494	126.989	-1395.77	1.73799	--
27.8266	168	144.109	126.979	-1394.39	1.84514	--
27.8372	145	141.644	126.967	-1414.92	0.273466	--
27.847	148	140.082	126.956	-1410.36	0.641653	--
27.8568	146	138.962	126.946	-1411.24	0.570634	--
27.8673	149	138.083	126.934	-1407.36	0.880941	--
27.8771	149	137.465	126.924	-1406.75	0.93048	--
27.8878	142	136.953	126.913	-1413.23	0.407798	--
27.8983	132	136.583	126.902	-1422.86	-0.415991	--
27.9081	133	136.347	126.891	-1421.63	-0.307957	--
27.918	145	136.224	126.881	-1409.5	0.71119	--
27.9277	136	136.238	126.871	-1418.52	-0.0392828	--
27.9382	154	136.453	126.86	-1400.73	1.39549	--
27.948	150	136.919	126.85	-1405.2	1.0487	--
27.9586	133	137.837	126.84	-1423.12	-0.44093	--
27.9685	150	139.253	126.83	-1407.53	0.856299	--
27.9783	169	141.395	126.82	-1390.68	2.10232	--
27.9881	157	144.524	126.81	-1405.8	0.972252	--
27.9979	187	148.919	126.8	-1380.2	2.76138	--
28.0077	182	154.862	126.791	-1391.14	1.98524	--
[truncated: 5,187 more rows]

## Sheet: Figure 1c
NaVPO4F		NH4VPO4F
Wavenumber	Absorbance	Wavenumber	Absorbance
4000.35	0.00201	4000.35	-0.00597
3998.29	0.00202	3999.32	-0.00606
3996.23	0.002	3998.29	-0.00615
3994.17	0.002	3997.26	-0.00609
3992.11	0.00208	3996.23	-0.00602
3990.05	0.00214	3995.2	-0.00607
3987.99	0.00208	3994.17	-0.00615
3985.93	0.00199	3993.14	-0.00608
3983.87	0.00198	3992.11	-0.00598
3981.81	0.00203	3991.08	-0.00599
3979.75	0.0021	3990.05	-0.00605
3977.69	0.00211	3989.02	-0.00609
3975.63	0.00204	3987.99	-0.00607
3973.57	0.00198	3986.96	-0.00601
3971.51	0.00202	3985.93	-0.00594
3969.45	0.00208	3984.9	-0.0059
3967.39	0.00212	3983.87	-0.0059
3965.33	0.00218	3982.84	-0.00594
3963.27	0.00225	3981.81	-0.00599
3961.21	0.00227	3980.78	-0.00601
3959.15	0.00223	3979.75	-0.00602
3957.09	0.00216	3978.72	-0.00603
3955.03	0.0021	3977.69	-0.00599
3952.97	0.00211	3976.66	-0.00592
3950.91	0.00217	3975.63	-0.00589
3948.85	0.00222	3974.6	-0.00592
3946.79	0.00228	3973.57	-0.00598
3944.73	0.00235	3972.54	-0.00612
3942.67	0.00223	3971.51	-0.00631
3940.61	0.00206	3970.48	-0.00629
3938.55	0.00208	3969.45	-0.00612
3936.49	0.00217	3968.42	-0.00611
3934.43	0.00228	3967.39	-0.00617
3932.37	0.00227	3966.36	-0.00621
3930.31	0.00212	3965.33	-0.00624
3928.25	0.00214	3964.3	-0.00618
3926.19	0.00232	3963.27	-0.00603
3924.13	0.00234	3962.24	-0.00598
3922.07	0.0023	3961.21	-0.00612
3920.01	0.00236	3960.18	-0.00609
3917.95	0.00233	3959.15	-0.00591
3915.89	0.00222	3958.12	-0.00592
3913.83	0.0022	3957.09	-0.00608
3911.77	0.00223	3956.06	-0.00612
3909.71	0.00233	3955.03	-0.00598
3907.65	0.00257	3954	-0.0059
3905.59	0.00278	3952.97	-0.00598
3903.53	0.00264	3951.94	-0.00591
3901.47	0.0023	3950.91	-0.00565
3899.41	0.00205	3949.88	-0.00577
3897.35	0.00205	3948.85	-0.00604
3895.29	0.00239	3947.82	-0.00618
3893.23	0.00267	3946.79	-0.00642
3891.17	0.00253	3945.76	-0.00635
3889.11	0.00241	3944.73	-0.00598
3887.05	0.00247	3943.7	-0.00572
3884.99	0.00234	3942.67	-0.00606
3882.93	0.00228	3941.64	-0.00665
3880.87	0.00224	3940.61	-0.00652
3878.81	0.00216	3939.58	-0.00609
3876.75	0.00237	3938.55	-0.00586
3874.69	0.00252	3937.52	-0.00587
3872.63	0.00247	3936.49	-0.00595
3870.57	0.00235	3935.46	-0.00591
3868.51	0.00224	3934.43	-0.00577
3866.45	0.00236	3933.4	-0.00554
3864.39	0.0023	3932.37	-0.00573
3862.33	0.00209	3931.34	-0.00623
3860.27	0.00225	3930.31	-0.00622
3858.21	0.00256	3929.28	-0.00616
3856.15	0.00272	3928.25	-0.00624
3854.09	0.00228	3927.22	-0.00595
3852.04	0.00145	3926.19	-0.00541
3849.98	0.00162	3925.16	-0.00546
3847.92	0.00202	3924.13	-0.00639
3845.86	0.00235	3923.1	-0.00677
3843.8	0.00262	3922.07	-0.00623
3841.74	0.00279	3921.04	-0.00559
3839.68	0.00265	3920.01	-0.00575
3837.62	0.00214	3918.98	-0.00609
3835.56	0.00195	3917.95	-0.0056
3833.5	0.00217	3916.92	-0.00584
3831.44	0.00239	3915.89	-0.00681
3829.38	0.00257	3914.86	-0.00672
3827.32	0.0027	3913.83	-0.00618
3825.26	0.00273	3912.8	-0.00592
3823.2	0.00273	3911.77	-0.00592
3821.14	0.00241	3910.74	-0.00603
3819.08	0.00212	3909.71	-0.00596
3817.02	0.00223	3908.68	-0.00573
3814.96	0.00218	3907.65	-0.00541
3812.9	0.00222	3906.62	-0.00503
3810.84	0.00236	3905.59	-0.00474
3808.78	0.00242	3904.56	-0.00504
3806.72	0.00235	3903.53	-0.00589
3804.66	0.00244	3902.5	-0.00606
3802.6	0.00244	3901.47	-0.00641
3800.54	0.00206	3900.44	-0.00623
3798.48	0.00209	3899.41	-0.00585
3796.42	0.00217	3898.38	-0.00689
3794.36	0.00213	3897.35	-0.00704
3792.3	0.00222	3896.32	-0.00636
3790.24	0.0023	3895.29	-0.00592
3788.18	0.00235	3894.26	-0.0057
3786.12	0.00235	3893.23	-0.00531
3784.06	0.0023	3892.2	-0.00476
3782	0.00237	3891.17	-0.00585
3779.94	0.00237	3890.14	-0.00736
3777.88	0.00221	3889.11	-0.0069
3775.82	0.00224	3888.08	-0.00594
3773.76	0.00239	3887.05	-0.0048
3771.7	0.00249	3886.02	-0.00453
3769.64	0.00235	3884.99	-0.00651
3767.58	0.00224	3883.96	-0.00691
3765.52	0.00226	3882.93	-0.00603
3763.46	0.00237	3881.9	-0.00511
3761.4	0.00254	3880.87	-0.00477
3759.34	0.00248	3879.84	-0.00661
3757.28	0.00242	3878.81	-0.00753
3755.22	0.00269	3877.78	-0.00663
3753.16	0.00288	3876.75	-0.0059
3751.1	0.00252	3875.72	-0.0052
3749.04	0.00224	3874.69	-0.00494
3746.98	0.00263	3873.66	-0.00653
3744.92	0.00263	3872.63	-0.00699
3742.86	0.0023	3871.6	-0.00537
3740.8	0.0025	3870.57	-0.00428
3738.74	0.00288	3869.54	-0.0063
3736.68	0.00303	3868.51	-0.00823
3734.62	0.00274	3867.48	-0.00718
3732.56	0.00234	3866.45	-0.00559
3730.5	0.00224	3865.42	-0.0051
3728.44	0.00235	3864.39	-0.0066
3726.38	0.00243	3863.36	-0.0069
3724.32	0.00234	3862.33	-0.00598
3722.26	0.00216	3861.3	-0.00631
3720.2	0.00215	3860.27	-0.00668
3718.14	0.00233	3859.24	-0.00598
3716.08	0.00258	3858.21	-0.00524
3714.02	0.00287	3857.18	-0.00543
3711.96	0.00287	3856.15	-0.00542
3709.9	0.00232	3855.12	-0.00375
3707.84	0.00214	3854.09	-0.00333
3705.78	0.0023	3853.06	-0.00705
3703.72	0.0024	3852.04	-0.00879
3701.66	0.00227	3851.01	-0.00859
3699.6	0.00221	3849.98	-0.00744
3697.54	0.00231	3848.95	-0.00664
3695.48	0.00246	3847.92	-0.00635
3693.42	0.00269	3846.89	-0.00601
3691.36	0.0028	3845.86	-0.00553
3689.3	0.00239	3844.83	-0.00493
3687.24	0.00204	3843.8	-0.00529
3685.18	0.00219	3842.77	-0.00605
3683.12	0.00244	3841.74	-0.0054
3681.06	0.00264	3840.71	-0.00529
3679	0.00277	3839.68	-0.00601
3676.94	0.00272	3838.65	-0.0056
3674.88	0.00235	3837.62	-0.00664
3672.82	0.00244	3836.59	-0.00756
3670.76	0.00257	3835.56	-0.00637
3668.7	0.00223	3834.53	-0.00644
3666.64	0.00217	3833.5	-0.00659
3664.58	0.00239	3832.47	-0.00565
3662.52	0.00263	3831.44	-0.00614
3660.46	0.00288	3830.41	-0.00711
3658.4	0.00306	3829.38	-0.00647
3656.34	0.00295	3828.35	-0.0056
3654.28	0.0028	3827.32	-0.00542
3652.22	0.00297	3826.29	-0.0061
3650.16	0.00303	3825.26	-0.00647
3648.1	0.00247	3824.23	-0.00597
3646.04	0.00232	3823.2	-0.00493
3643.98	0.00258	3822.17	-0.00357
3641.92	0.0028	3821.14	-0.00446
3639.86	0.00286	3820.11	-0.00773
3637.8	0.0029	3819.08	-0.00779
3635.74	0.00298	3818.05	-0.00615
3633.68	0.0031	3817.02	-0.00459
3631.62	0.00328	3815.99	-0.00549
3629.56	0.00326	3814.96	-0.00791
3627.5	0.00287	3813.93	-0.0074
3625.44	0.00299	3812.9	-0.00635
3623.38	0.00338	3811.87	-0.00584
3621.32	0.00371	3810.84	-0.00563
3619.26	0.00373	3809.81	-0.00565
3617.21	0.00357	3808.78	-0.00523
3615.15	0.00354	3807.75	-0.00462
3613.09	0.00349	3806.72	-0.006
3611.03	0.00352	3805.69	-0.00753
3608.97	0.00364	3804.66	-0.00649
3606.91	0.00364	3803.63	-0.00509
3604.85	0.00369	3802.6	-0.0042
3602.79	0.0039	3801.57	-0.00509
3600.73	0.00411	3800.54	-0.00777
3598.67	0.00426	3799.51	-0.00764
3596.61	0.00441	3798.48	-0.00617
3594.55	0.00451	3797.45	-0.0052
3592.49	0.00464	3796.42	-0.0058
3590.43	0.00493	3795.39	-0.00695
3588.37	0.0052	3794.36	-0.00666
3586.31	0.00521	3793.33	-0.00606
3584.25	0.00526	3792.3	-0.00588
3582.19	0.0055	3791.27	-0.00575
3580.13	0.00573	3790.24	-0.00564
3578.07	0.00591	3789.21	-0.00565
3576.01	0.00611	3788.18	-0.00567
3573.95	0.00635	3787.15	-0.00556
3571.89	0.00663	3786.12	-0.00543
3569.83	0.00697	3785.09	-0.00559
3567.77	0.00732	3784.06	-0.00615
3565.71	0.00757	3783.03	-0.00632
3563.65	0.00789	3782	-0.00586
3561.59	0.00826	3780.97	-0.00511
3559.53	0.00855	3779.94	-0.00489
3557.47	0.00878	3778.91	-0.00612
3555.41	0.00909	3777.88	-0.00678
3553.35	0.00938	3776.85	-0.0064
3551.29	0.00951	3775.82	-0.00615
3549.23	0.00964	3774.79	-0.00608
3547.17	0.00978	3773.76	-0.00594
3545.11	0.0098	3772.73	-0.00578
3543.05	0.00974	3771.7	-0.00538
3540.99	0.00969	3770.67	-0.00494
3538.93	0.00967	3769.64	-0.00594
3536.87	0.00961	3768.61	-0.00709
3534.81	0.00955	3767.58	-0.00627
3532.75	0.00958	3766.55	-0.00534
3530.69	0.0096	3765.52	-0.00598
3528.63	0.00947	3764.49	-0.00689
3526.57	0.00925	3763.46	-0.00651
3524.51	0.00906	3762.43	-0.00589
3522.45	0.00892	3761.4	-0.00522
3520.39	0.00877	3760.37	-0.00466
3518.33	0.00856	3759.34	-0.00563
3516.27	0.00833	3758.31	-0.00645
3514.21	0.00819	3757.28	-0.00588
3512.15	0.00813	3756.25	-0.00612
3510.09	0.00808	3755.22	-0.00649
3508.03	0.008	3754.19	-0.00549
3505.97	0.00797	3753.16	-0.00419
3503.91	0.0079	3752.13	-0.00507
3501.85	0.00772	3751.1	-0.00679
3499.79	0.00757	3750.07	-0.00602
3497.73	0.00751	3749.04	-0.00701
3495.67	0.00749	3748.01	-0.00812
3493.61	0.00746	3746.98	-0.00668
3491.55	0.00744	3745.95	-0.00452
3489.49	0.00741	3744.92	-0.00381
3487.43	0.00738	3743.89	-0.00853
3485.37	0.00739	3742.86	-0.00879
3483.31	0.00734	3741.83	-0.00667
3481.25	0.00724	3740.8	-0.00622
3479.19	0.00728	3739.77	-0.00631
3477.13	0.0074	3738.74	-0.0057
3475.07	0.00737	3737.71	-0.00511
3473.01	0.00724	3736.68	-0.00473
3470.95	0.0072	3735.65	-0.00511
3468.89	0.00726	3734.62	-0.0069
3466.83	0.00732	3733.59	-0.00712
3464.77	0.0074	3732.56	-0.00641
3462.71	0.0075	3731.53	-0.00737
3460.65	0.00751	3730.5	-0.00775
3458.59	0.00746	3729.47	-0.0069
3456.53	0.00746	3728.44	-0.00616
3454.47	0.00753	3727.41	-0.00569
3452.41	0.00761	3726.38	-0.00607
3450.35	0.00772	3725.35	-0.0068
3448.29	0.00774	3724.32	-0.00664
3446.23	0.00765	3723.29	-0.00588
3444.17	0.0077	3722.26	-0.00609
3442.11	0.00786	3721.23	-0.00702
3440.05	0.00792	3720.2	-0.00659
3437.99	0.00792	3719.17	-0.00618
3435.93	0.00798	3718.14	-0.00658
3433.87	0.0081	3717.11	-0.00654
3431.81	0.00816	3716.08	-0.00609
3429.75	0.00821	3715.05	-0.00587
3427.69	0.00833	3714.02	-0.00546
3425.63	0.00853	3712.99	-0.00466
3423.57	0.00872	3711.96	-0.00558
3421.51	0.00884	3710.93	-0.00706
3419.45	0.00897	3709.9	-0.00658
3417.39	0.00916	3708.87	-0.00699
3415.33	0.00935	3707.84	-0.00731
3413.27	0.00951	3706.81	-0.00667
3411.21	0.0097	3705.78	-0.00636
3409.15	0.00995	3704.75	-0.00631
3407.09	0.01021	3703.72	-0.00595
3405.03	0.01045	3702.69	-0.00549
3402.97	0.0107	3701.66	-0.00622
3400.91	0.01094	3700.63	-0.00724
3398.85	0.01117	3699.6	-0.00686
3396.79	0.01139	3698.57	-0.0063
3394.73	0.0116	3697.54	-0.00612
3392.67	0.01185	3696.51	-0.00616
3390.61	0.01211	3695.48	-0.00631
3388.55	0.01229	3694.45	-0.00627
3386.49	0.01242	3693.42	-0.00591
3384.44	0.01256	3692.39	-0.00517
3382.38	0.01269	3691.36	-0.00524
3380.32	0.01278	3690.33	-0.00633
3378.26	0.01282	3689.3	-0.00592
3376.2	0.01287	3688.27	-0.00638
3374.14	0.01296	3687.24	-0.00784
3372.08	0.01303	3686.21	-0.00715
3370.02	0.01299	3685.18	-0.0062
3367.96	0.01288	3684.15	-0.00598
3365.9	0.01284	3683.12	-0.00603
3363.84	0.01282	3682.09	-0.00597
3361.78	0.0127	3681.06	-0.00557
3359.72	0.01248	3680.03	-0.00536
3357.66	0.0123	3679	-0.00596
3355.6	0.01222	3677.97	-0.00586
3353.54	0.01212	3676.94	-0.00438
3351.48	0.01194	3675.91	-0.00383
3349.42	0.01174	3674.88	-0.00743
3347.36	0.01158	3673.85	-0.0088
3345.3	0.01145	3672.82	-0.00692
3343.24	0.01132	3671.79	-0.00494
3341.18	0.01119	3670.76	-0.0047
3339.12	0.01105	3669.73	-0.0064
3337.06	0.01095	3668.7	-0.00721
3335	0.01087	3667.67	-0.00719
3332.94	0.01083	3666.64	-0.00664
3330.88	0.01083	3665.61	-0.00615
3328.82	0.01087	3664.58	-0.00604
3326.76	0.01092	3663.55	-0.00598
3324.7	0.01095	3662.52	-0.00592
3322.64	0.01102	3661.49	-0.00579
3320.58	0.01113	3660.46	-0.00571
3318.52	0.0112	3659.43	-0.00579
3316.46	0.01123	3658.4	-0.0055
3314.4	0.01125	3657.37	-0.00469
3312.34	0.01128	3656.34	-0.00516
3310.28	0.01135	3655.31	-0.0069
3308.22	0.01144	3654.28	-0.00676
3306.16	0.01147	3653.25	-0.00571
3304.1	0.0114	3652.22	-0.00468
3302.04	0.01133	3651.19	-0.00416
3299.98	0.01135	3650.16	-0.00502
3297.92	0.01139	3649.13	-0.00608
3295.86	0.01137	3648.1	-0.00615
3293.8	0.01131	3647.07	-0.00683
3291.74	0.01122	3646.04	-0.00768
3289.68	0.01112	3645.01	-0.00706
3287.62	0.01102	3643.98	-0.0061
3285.56	0.01093	3642.95	-0.00571
3283.5	0.01082	3641.92	-0.00585
3281.44	0.01068	3640.89	-0.00606
3279.38	0.01061	3639.86	-0.00596
3277.32	0.01056	3638.83	-0.00577
3275.26	0.01042	3637.8	-0.00594
3273.2	0.01025	3636.77	-0.00616
3271.14	0.01016	3635.74	-0.00582
3269.08	0.0101	3634.71	-0.00538
3267.02	0.01003	3633.68	-0.00574
3264.96	0.00999	3632.65	-0.00618
3262.9	0.00996	3631.62	-0.00547
3260.84	0.00989	3630.59	-0.00415
3258.78	0.00985	3629.56	-0.00372
3256.72	0.0098	3628.53	-0.00641
3254.66	0.00968	3627.5	-0.00796
3252.6	0.00956	3626.47	-0.00698
3250.54	0.0095	3625.44	-0.00614
3248.48	0.00949	3624.41	-0.00581
3246.42	0.00949	3623.38	-0.00565
3244.36	0.00945	3622.35	-0.00549
3242.3	0.00939	3621.32	-0.0051
3240.24	0.00933	3620.29	-0.00486
3238.18	0.00924	3619.26	-0.0054
3236.12	0.00918	3618.24	-0.00609
3234.06	0.00917	3617.21	-0.00643
3232	0.00914	3616.18	-0.00601
3229.94	0.0091	3615.15	-0.00537
3227.88	0.00908	3614.12	-0.00527
3225.82	0.00905	3613.09	-0.00541
3223.76	0.00903	3612.06	-0.00609
3221.7	0.00898	3611.03	-0.00595
3219.64	0.00891	3610	-0.0049
3217.58	0.00889	3608.97	-0.005
3215.52	0.00889	3607.94	-0.00551
3213.46	0.00885	3606.91	-0.00569
3211.4	0.00882	3605.88	-0.00604
3209.34	0.00882	3604.85	-0.00578
3207.28	0.00881	3603.82	-0.0053
3205.22	0.00872	3602.79	-0.00504
3203.16	0.0086	3601.76	-0.0048
3201.1	0.00858	3600.73	-0.0049
3199.04	0.00862	3599.7	-0.00527
3196.98	0.00859	3598.67	-0.0054
3194.92	0.00849	3597.64	-0.00531
3192.86	0.00845	3596.61	-0.00494
3190.8	0.00844	3595.58	-0.00489
3188.74	0.0084	3594.55	-0.00525
3186.68	0.00837	3593.52	-0.00526
3184.62	0.00837	3592.49	-0.00526
3182.56	0.00836	3591.46	-0.00505
3180.5	0.00831	3590.43	-0.00437
3178.44	0.00825	3589.4	-0.00371
3176.38	0.00819	3588.37	-0.00385
3174.32	0.0081	3587.34	-0.00467
3172.26	0.00803	3586.31	-0.00556
3170.2	0.00804	3585.28	-0.00576
3168.14	0.00807	3584.25	-0.00517
3166.08	0.00808	3583.22	-0.00484
3164.02	0.00803	3582.19	-0.00479
3161.96	0.00798	3581.16	-0.00451
3159.9	0.008	3580.13	-0.00427
3157.84	0.00805	3579.1	-0.00432
3155.78	0.00802	3578.07	-0.00434
3153.72	0.00791	3577.04	-0.00433
3151.67	0.00783	3576.01	-0.00431
3149.61	0.00779	3574.98	-0.00406
3147.55	0.00777	3573.95	-0.00393
3145.49	0.00778	3572.92	-0.00381
3143.43	0.00779	3571.89	-0.00356
3141.37	0.00776	3570.86	-0.00345
3139.31	0.00765	3569.83	-0.00324
3137.25	0.00755	3568.8	-0.00286
3135.19	0.00753	3567.77	-0.00311
3133.13	0.00753	3566.74	-0.00399
3131.07	0.00752	3565.71	-0.00484
3129.01	0.00752	3564.68	-0.00492
3126.95	0.00753	3563.65	-0.00439
3124.89	0.00751	3562.62	-0.0041
3122.83	0.00745	3561.59	-0.00386
3120.77	0.00742	3560.56	-0.00368
3118.71	0.00742	3559.53	-0.00385
3116.65	0.00742	3558.5	-0.00394
3114.59	0.00742	3557.47	-0.00394
3112.53	0.00742	3556.44	-0.00405
3110.47	0.00738	3555.41	-0.00395
3108.41	0.00732	3554.38	-0.00366
3106.35	0.00728	3553.35	-0.00354
3104.29	0.00725	3552.32	-0.0037
3102.23	0.00722	3551.29	-0.00403
3100.17	0.0072	3550.26	-0.00396
3098.11	0.0072	3549.23	-0.00353
3096.05	0.00719	3548.2	-0.00317
3093.99	0.00719	3547.17	-0.00327
3091.93	0.00719	3546.14	-0.00352
3089.87	0.00719	3545.11	-0.00359
3087.81	0.00715	3544.08	-0.00373
3085.75	0.00711	3543.05	-0.00374
3083.69	0.00712	3542.02	-0.00357
3081.63	0.00718	3540.99	-0.00343
3079.57	0.00718	3539.96	-0.00337
3077.51	0.00714	3538.93	-0.00334
3075.45	0.00714	3537.9	-0.00317
3073.39	0.00716	3536.87	-0.00304
3071.33	0.00716	3535.84	-0.0032
3069.27	0.00717	3534.81	-0.00326
3067.21	0.00718	3533.78	-0.00316
3065.15	0.00715	3532.75	-0.00317
3063.09	0.00707	3531.72	-0.0032
3061.03	0.00702	3530.69	-0.00314
3058.97	0.00705	3529.66	-0.00309
3056.91	0.00709	3528.63	-0.00315
3054.85	0.0071	3527.6	-0.0032
3052.79	0.00708	3526.57	-0.00319
3050.73	0.00706	3525.54	-0.00306
3048.67	0.00707	3524.51	-0.00284
3046.61	0.00707	3523.48	-0.00281
3044.55	0.007	3522.45	-0.00311
3042.49	0.00695	3521.42	-0.00329
3040.43	0.00695	3520.39	-0.00318
3038.37	0.00699	3519.36	-0.00304
3036.31	0.00702	3518.33	-0.00298
3034.25	0.00704	3517.3	-0.00288
3032.19	0.007	3516.27	-0.00277
3030.13	0.00694	3515.24	-0.00271
3028.07	0.00692	3514.21	-0.00265
3026.01	0.00692	3513.18	-0.0026
3023.95	0.00689	3512.15	-0.00254
3021.89	0.00686	3511.12	-0.00241
3019.83	0.00684	3510.09	-0.00233
3017.77	0.00681	3509.06	-0.00257
3015.71	0.00675	3508.03	-0.00273
3013.65	0.00669	3507	-0.00256
3011.59	0.00664	3505.97	-0.00234
3009.53	0.00662	3504.94	-0.00212
3007.47	0.00661	3503.91	-0.00189
3005.41	0.00659	3502.88	-0.0019
3003.35	0.00657	3501.85	-0.00209
3001.29	0.00655	3500.82	-0.00219
2999.23	0.00657	3499.79	-0.00222
2997.17	0.00662	3498.76	-0.00218
2995.11	0.00663	3497.73	-0.00201
2993.05	0.00659	3496.7	-0.00192
2990.99	0.00659	3495.67	-0.00189
2988.93	0.0066	3494.64	-0.00184
2986.87	0.00655	3493.61	-0.00185
2984.81	0.00652	3492.58	-0.00178
2982.75	0.00649	3491.55	-0.00164
2980.69	0.00645	3490.52	-0.00159
2978.63	0.00641	3489.49	-0.00147
2976.57	0.00637	3488.46	-0.00135
2974.51	0.00629	3487.43	-0.00141
2972.45	0.00619	3486.4	-0.00144
2970.39	0.0061	3485.37	-0.0014
2968.33	0.00602	3484.34	-0.00138
2966.27	0.00595	3483.31	-0.00124
2964.21	0.00588	3482.28	-0.00113
2962.15	0.00578	3481.25	-0.00127
2960.09	0.00564	3480.22	-0.00143
2958.03	0.00557	3479.19	-0.00134
2955.97	0.00556	3478.16	-0.0011
2953.91	0.00553	3477.13	-0.00097
2951.85	0.00549	3476.1	-0.00105
2949.79	0.00547	3475.07	-0.00113
2947.73	0.00545	3474.04	-0.00108
2945.67	0.0054	3473.01	-0.001
2943.61	0.00528	3471.98	-0.00103
2941.55	0.00513	3470.95	-0.00098
2939.49	0.00499	3469.92	-0.00083
2937.43	0.00484	3468.89	-0.00074
2935.37	0.00471	3467.86	-0.00075
2933.31	0.00458	3466.83	-0.0008
2931.25	0.00438	3465.8	-0.00076
2929.19	0.00416	3464.77	-0.00065
2927.13	0.00398	3463.74	-0.00053
2925.07	0.00389	3462.71	-0.0004
2923.01	0.00385	3461.68	-0.0004
2920.95	0.0039	3460.65	-0.00052
2918.89	0.00404	3459.62	-0.00056
2916.84	0.00422	3458.59	-0.0005
2914.78	0.00443	3457.56	-0.00042
2912.72	0.00468	3456.53	-0.00029
2910.66	0.00494	3455.5	-0.00015
2908.6	0.00513	3454.47	-0.00012
2906.54	0.0052	3453.44	-0.00014
2904.48	0.00528	3452.41	-0.00013
2902.42	0.00535	3451.38	-0.0001
2900.36	0.00541	3450.35	-6e-05
2898.3	0.00546	3449.32	0.00014
2896.24	0.00551	3448.29	0.00041
2894.18	0.00553	3447.26	0.00034
2892.12	0.00551	3446.23	5e-05
2890.06	0.00548	3445.2	8e-05
2888	0.00547	3444.17	0.00031
2885.94	0.00551	3443.14	0.00054
2883.88	0.00555	3442.11	0.00067
2881.82	0.0056	3441.08	0.00075
2879.76	0.00559	3440.05	0.00089
2877.7	0.00554	3439.02	0.00099
2875.64	0.00551	3437.99	0.00109
2873.58	0.00547	3436.96	0.00115
2871.52	0.00538	3435.93	0.00106
2869.46	0.00526	3434.9	0.00102
2867.4	0.00516	3433.87	0.00113
2865.34	0.00507	3432.84	0.00124
2863.28	0.00499	3431.81	0.0013
2861.22	0.00487	3430.78	0.00132
2859.16	0.00473	3429.75	0.00134
2857.1	0.00459	3428.72	0.00142
2855.04	0.00445	3427.69	0.0015
2852.98	0.00439	3426.66	0.00159
2850.92	0.00447	3425.63	0.00171
2848.86	0.00467	3424.6	0.00181
2846.8	0.00492	3423.57	0.00188
2844.74	0.00516	3422.54	0.00193
2842.68	0.00535	3421.51	0.002
2840.62	0.00546	3420.48	0.00207
2838.56	0.00553	3419.45	0.00211
2836.5	0.00557	3418.42	0.00218
2834.44	0.00558	3417.39	0.00223
2832.38	0.00557	3416.36	0.00225
2830.32	0.00556	3415.33	0.00236
2828.26	0.00553	3414.3	0.00258
2826.2	0.0055	3413.27	0.00283
2824.14	0.0055	3412.24	0.00308
2822.08	0.00553	3411.21	0.00319
2820.02	0.00553	3410.18	0.00319
2817.96	0.00547	3409.15	0.00326
2815.9	0.00541	3408.12	0.00343
2813.84	0.00538	3407.09	0.00355
2811.78	0.00536	3406.06	0.0036
2809.72	0.00532	3405.03	0.00371
2807.66	0.0053	3404	0.00382
2805.6	0.0053	3402.97	0.00398
2803.54	0.00526	3401.94	0.0042
2801.48	0.00518	3400.91	0.00434
2799.42	0.00511	3399.88	0.00437
2797.36	0.0051	3398.85	0.00444
2795.3	0.00508	3397.82	0.00458
2793.24	0.00506	3396.79	0.00467
2791.18	0.00502	3395.76	0.00475
2789.12	0.005	3394.73	0.00501
2787.06	0.00504	3393.7	0.00529
2785	0.00509	3392.67	0.00538
2782.94	0.00508	3391.64	0.00538
2780.88	0.00504	3390.61	0.0055
2778.82	0.00502	3389.58	0.00569
2776.76	0.00498	3388.55	0.00584
2774.7	0.00492	3387.52	0.00593
2772.64	0.00487	3386.49	0.00609
2770.58	0.00485	3385.47	0.00637
2768.52	0.00485	3384.44	0.00659
2766.46	0.0048	3383.41	0.00673
2764.4	0.00471	3382.38	0.007
2762.34	0.00469	3381.35	0.00733
2760.28	0.00474	3380.32	0.00755
2758.22	0.00478	3379.29	0.00768
2756.16	0.00475	3378.26	0.00785
2754.1	0.00466	3377.23	0.00805
2752.04	0.0046	3376.2	0.00818
2749.98	0.00457	3375.17	0.00834
2747.92	0.00451	3374.14	0.00868
2745.86	0.00445	3373.11	0.0091
2743.8	0.00444	3372.08	0.00934
2741.74	0.0044	3371.05	0.00941
2739.68	0.00437	3370.02	0.0096
2737.62	0.00437	3368.99	0.00992
2735.56	0.00433	3367.96	0.01021
2733.5	0.00425	3366.93	0.01044
2731.44	0.00421	3365.9	0.01063
2729.38	0.00423	3364.87	0.01072
2727.32	0.00426	3363.84	0.01085
2725.26	0.00425	3362.81	0.01121
2723.2	0.0042	3361.78	0.01166
2721.14	0.00416	3360.75	0.01207
2719.08	0.00417	3359.72	0.0124
2717.02	0.00419	3358.69	0.01268
2714.96	0.00416	3357.66	0.01294
2712.9	0.00412	3356.63	0.01318
2710.84	0.00407	3355.6	0.01341
2708.78	0.00403	3354.57	0.01372
2706.72	0.00401	3353.54	0.01408
2704.66	0.00399	3352.51	0.01444
2702.6	0.00398	3351.48	0.01487
2700.54	0.00399	3350.45	0.01531
2698.48	0.00398	3349.42	0.01571
2696.42	0.00392	3348.39	0.01605
2694.36	0.00386	3347.36	0.01636
2692.3	0.00383	3346.33	0.01666
2690.24	0.0038	3345.3	0.01704
2688.18	0.00377	3344.27	0.01751
2686.12	0.00372	3343.24	0.01793
2684.07	0.00368	3342.21	0.01829
2682.01	0.00367	3341.18	0.01871
2679.95	0.00366	3340.15	0.01918
2677.89	0.00364	3339.12	0.01962
2675.83	0.00365	3338.09	0.02008
2673.77	0.00365	3337.06	0.02054
2671.71	0.00362	3336.03	0.02108
2669.65	0.00359	3335	0.0217
2667.59	0.00356	3333.97	0.02214
2665.53	0.00353	3332.94	0.02244
2663.47	0.00351	3331.91	0.0228
2661.41	0.00351	3330.88	0.02332
2659.35	0.0035	3329.85	0.02399
2657.29	0.00347	3328.82	0.02467
2655.23	0.00343	3327.79	0.02535
2653.17	0.00341	3326.76	0.02604
2651.11	0.00341	3325.73	0.02665
2649.05	0.0034	3324.7	0.02717
2646.99	0.00336	3323.67	0.02765
2644.93	0.00329	3322.64	0.02817
2642.87	0.00324	3321.61	0.02882
2640.81	0.00321	3320.58	0.02949
2638.75	0.00316	3319.55	0.03011
2636.69	0.00313	3318.52	0.03078
2634.63	0.00313	3317.49	0.03151
2632.57	0.00314	3316.46	0.03215
2630.51	0.00315	3315.43	0.03275
2628.45	0.00316	3314.4	0.03342
2626.39	0.00314	3313.37	0.03414
2624.33	0.00313	3312.34	0.03482
2622.27	0.00311	3311.31	0.03549
2620.21	0.00308	3310.28	0.03615
2618.15	0.00308	3309.25	0.03675
2616.09	0.0031	3308.22	0.03736
2614.03	0.00312	3307.19	0.03812
2611.97	0.0031	3306.16	0.03896
2609.91	0.00309	3305.13	0.03974
2607.85	0.00309	3304.1	0.0405
2605.79	0.00308	3303.07	0.04125
2603.73	0.00306	3302.04	0.04196
2601.67	0.00302	3301.01	0.04265
2599.61	0.00299	3299.98	0.04336
2597.55	0.00297	3298.95	0.04412
2595.49	0.00296	3297.92	0.04488
2593.43	0.00292	3296.89	0.04562
2591.37	0.00292	3295.86	0.04638
2589.31	0.00293	3294.83	0.04711
2587.25	0.00291	3293.8	0.04776
2585.19	0.00288	3292.77	0.04843
2583.13	0.00287	3291.74	0.04912
2581.07	0.00286	3290.71	0.04979
2579.01	0.00284	3289.68	0.05048
2576.95	0.00285	3288.65	0.05122
2574.89	0.00287	3287.62	0.05189
2572.83	0.00286	3286.59	0.0524
2570.77	0.00286	3285.56	0.0529
2568.71	0.00286	3284.53	0.05363
2566.65	0.00282	3283.5	0.05445
2564.59	0.00276	3282.47	0.05512
2562.53	0.00272	3281.44	0.05568
2560.47	0.00273	3280.41	0.05622
2558.41	0.00273	3279.38	0.05683
2556.35	0.00269	3278.35	0.05751
2554.29	0.00268	3277.32	0.05814
2552.23	0.0027	3276.29	0.05863
2550.17	0.00273	3275.26	0.05911
2548.11	0.0027	3274.23	0.0597
2546.05	0.00266	3273.2	0.06027
2543.99	0.00263	3272.17	0.06075
2541.93	0.00261	3271.14	0.06121
2539.87	0.00263	3270.11	0.06173
2537.81	0.00269	3269.08	0.06227
2535.75	0.00274	3268.05	0.06281
2533.69	0.00275	3267.02	0.06334
2531.63	0.00271	3265.99	0.06387
2529.57	0.00267	3264.96	0.06432
2527.51	0.00266	3263.93	0.06457
2525.45	0.00268	3262.9	0.06488
2523.39	0.00268	3261.87	0.0654
2521.33	0.0027	3260.84	0.06588
2519.27	0.00273	3259.81	0.06625
2517.21	0.00273	3258.78	0.06666
2515.15	0.00272	3257.75	0.06711
2513.09	0.00273	3256.72	0.06757
2511.03	0.00275	3255.69	0.06798
2508.97	0.00276	3254.66	0.06828
2506.91	0.00275	3253.63	0.06861
2504.85	0.00272	3252.6	0.06903
2502.79	0.0027	3251.57	0.06941
2500.73	0.00271	3250.54	0.06968
2498.67	0.00273	3249.51	0.06998
2496.61	0.0027	3248.48	0.0704
2494.55	0.00264	3247.45	0.07079
2492.49	0.0026	3246.42	0.0711
2490.43	0.00261	3245.39	0.07142
2488.37	0.00261	3244.36	0.07169
2486.31	0.00259	3243.33	0.07202
2484.25	0.00259	3242.3	0.0724
2482.19	0.00265	3241.27	0.07268
2480.13	0.00272	3240.24	0.07288
2478.07	0.00272	3239.21	0.07311
2476.01	0.00271	3238.18	0.07346
2473.95	0.00271	3237.15	0.07385
2471.89	0.00272	3236.12	0.07413
2469.83	0.00272	3235.09	0.07433
2467.77	0.0027	3234.06	0.07451
2465.71	0.00269	3233.03	0.07475
2463.65	0.00265	3232	0.075
2461.59	0.00262	3230.97	0.07518
2459.53	0.00264	3229.94	0.07528
2457.47	0.00268	3228.91	0.07537
2455.41	0.0027	3227.88	0.07555
2453.35	0.00273	3226.85	0.07588
2451.3	0.00276	3225.82	0.07622
2449.24	0.00276	3224.79	0.07641
2447.18	0.00274	3223.76	0.07642
2445.12	0.00273	3222.73	0.07644
2443.06	0.00272	3221.7	0.07659
2441	0.00271	3220.67	0.07679
2438.94	0.0027	3219.64	0.07684
2436.88	0.00269	3218.61	0.07679
2434.82	0.00266	3217.58	0.07675
2432.76	0.00265	3216.55	0.07675
2430.7	0.00262	3215.52	0.07679
2428.64	0.00258	3214.49	0.07686
2426.58	0.00257	3213.46	0.07692
2424.52	0.00259	3212.43	0.07696
2422.46	0.00261	3211.4	0.07701
2420.4	0.00262	3210.37	0.07706
2418.34	0.00261	3209.34	0.07697
2416.28	0.00255	3208.31	0.0768
2414.22	0.0025	3207.28	0.07674
2412.16	0.00249	3206.25	0.07677
2410.1	0.00253	3205.22	0.07683
2408.04	0.00253	3204.19	0.0769
2405.98	0.00251	3203.16	0.07689
2403.92	0.0025	3202.13	0.07675
2401.86	0.00248	3201.1	0.07654
2399.8	0.00245	3200.07	0.07628
2397.74	0.00244	3199.04	0.07605
2395.68	0.00242	3198.01	0.07586
2393.62	0.00242	3196.98	0.07563
2391.56	0.00246	3195.95	0.07546
2389.5	0.00251	3194.92	0.07531
2387.44	0.00256	3193.89	0.07508
2385.38	0.00261	3192.86	0.0748
2383.32	0.00266	3191.83	0.07461
2381.26	0.00269	3190.8	0.07445
2379.2	0.00267	3189.77	0.07423
2377.14	0.00259	3188.74	0.07398
2375.08	0.00246	3187.71	0.0737
2373.02	0.00233	3186.68	0.07342
2370.96	0.00225	3185.65	0.07317
2368.9	0.00225	3184.62	0.07287
2366.84	0.00218	3183.59	0.07257
2364.78	0.00198	3182.56	0.07236
2362.72	0.0017	3181.53	0.07215
2360.66	0.0015	3180.5	0.07187
2358.6	0.00145	3179.47	0.07164
2356.54	0.00146	3178.44	0.07137
2354.48	0.0015	3177.41	0.07094
2352.42	0.00163	3176.38	0.07051
2350.36	0.00184	3175.35	0.07022
2348.3	0.002	3174.32	0.06997
2346.24	0.00206	3173.29	0.06972
2344.18	0.00202	3172.26	0.06948
2342.12	0.00179	3171.23	0.06919
2340.06	0.00154	3170.2	0.06886
2338	0.0016	3169.17	0.06857
2335.94	0.0018	3168.14	0.06823
2333.88	0.00182	3167.11	0.06783
2331.82	0.00168	3166.08	0.06752
2329.76	0.00154	3165.05	0.06724
2327.7	0.00155	3164.02	0.06693
2325.64	0.00168	3162.99	0.06667
2323.58	0.00179	3161.96	0.0664
2321.52	0.00178	3160.93	0.06603
2319.46	0.00173	3159.9	0.06568
2317.4	0.00173	3158.87	0.06539
2315.34	0.00179	3157.84	0.06511
2313.28	0.00186	3156.81	0.06481
2311.22	0.00183	3155.78	0.06454
2309.16	0.00173	3154.75	0.06432
2307.1	0.00171	3153.72	0.06401
2305.04	0.00181	3152.69	0.0636
2302.98	0.00195	3151.67	0.06327
2300.92	0.002	3150.64	0.06307
2298.86	0.00198	3149.61	0.06285
2296.8	0.00196	3148.58	0.06259
2294.74	0.00195	3147.55	0.06232
2292.68	0.00197	3146.52	0.06207
2290.62	0.00199	3145.49	0.06186
2288.56	0.00198	3144.46	0.06167
2286.5	0.00196	3143.43	0.06142
2284.44	0.00192	3142.4	0.06114
2282.38	0.00187	3141.37	0.06086
2280.32	0.00181	3140.34	0.0606
2278.26	0.00175	3139.31	0.06037
2276.2	0.00171	3138.28	0.06018
2274.14	0.00171	3137.25	0.05998
2272.08	0.00172	3136.22	0.05979
2270.02	0.00173	3135.19	0.05964
2267.96	0.00173	3134.16	0.05954
2265.9	0.00174	3133.13	0.05938
2263.84	0.00174	3132.1	0.05916
2261.78	0.00173	3131.07	0.059
2259.72	0.00172	3130.04	0.05881
2257.66	0.0017	3129.01	0.05862
2255.6	0.00168	3127.98	0.05857
2253.54	0.00168	3126.95	0.05848
2251.48	0.00169	3125.92	0.05826
2249.42	0.00166	3124.89	0.05803
2247.36	0.00161	3123.86	0.05785
2245.3	0.00159	3122.83	0.05776
2243.24	0.00159	3121.8	0.0577
2241.18	0.0016	3120.77	0.0576
2239.12	0.00162	3119.74	0.05752
2237.06	0.00163	3118.71	0.05744
2235	0.00164	3117.68	0.0573
2232.94	0.00165	3116.65	0.05724
2230.88	0.00168	3115.62	0.05719
2228.82	0.00171	3114.59	0.05706
2226.76	0.00173	3113.56	0.05691
2224.7	0.00171	3112.53	0.05675
2222.64	0.00166	3111.5	0.05663
2220.58	0.00164	3110.47	0.05662
2218.52	0.00164	3109.44	0.05664
2216.47	0.00165	3108.41	0.05662
2214.41	0.00165	3107.38	0.05659
2212.35	0.00162	3106.35	0.05657
2210.29	0.00161	3105.32	0.05654
2208.23	0.00163	3104.29	0.05649
2206.17	0.00166	3103.26	0.05645
2204.11	0.00167	3102.23	0.05644
2202.05	0.00168	3101.2	0.05636
2199.99	0.00167	3100.17	0.05626
2197.93	0.00167	3099.14	0.05628
2195.87	0.0017	3098.11	0.05637
2193.81	0.00172	3097.08	0.05644
2191.75	0.00172	3096.05	0.0564
2189.69	0.00172	3095.02	0.0563
2187.63	0.00172	3093.99	0.05636
2185.57	0.00172	3092.96	0.05649
2183.51	0.00173	3091.93	0.05654
2181.45	0.00175	3090.9	0.05655
2179.39	0.00178	3089.87	0.05662
2177.33	0.0018	3088.84	0.05678
2175.27	0.00183	3087.81	0.05688
2173.21	0.00187	3086.78	0.05689
2171.15	0.0019	3085.75	0.05688
2169.09	0.00191	3084.72	0.05695
2167.03	0.00192	3083.69	0.05711
2164.97	0.00193	3082.66	0.05727
2162.91	0.00191	3081.63	0.05737
2160.85	0.00189	3080.6	0.05745
2158.79	0.0019	3079.57	0.05751
2156.73	0.00191	3078.54	0.05759
2154.67	0.00191	3077.51	0.05779
2152.61	0.00193	3076.48	0.05796
2150.55	0.00196	3075.45	0.05802
2148.49	0.00201	3074.42	0.05816
2146.43	0.00206	3073.39	0.05844
2144.37	0.00204	3072.36	0.0587
2142.31	0.00201	3071.33	0.05885
2140.25	0.00203	3070.3	0.05895
2138.19	0.00208	3069.27	0.05903
2136.13	0.0021	3068.24	0.05905
2134.07	0.00206	3067.21	0.05912
2132.01	0.00202	3066.18	0.05934
2129.95	0.00201	3065.15	0.05954
2127.89	0.00202	3064.12	0.05961
2125.83	0.002	3063.09	0.05971
2123.77	0.00195	3062.06	0.05997
2121.71	0.00189	3061.03	0.06023
2119.65	0.00189	3060	0.0604
2117.59	0.00193	3058.97	0.0605
2115.53	0.00196	3057.94	0.06058
2113.47	0.00196	3056.91	0.06069
2111.41	0.00193	3055.88	0.06088
2109.35	0.0019	3054.85	0.06114
2107.29	0.00189	3053.82	0.06131
2105.23	0.00188	3052.79	0.06133
2103.17	0.00185	3051.76	0.06135
2101.11	0.00181	3050.73	0.06151
2099.05	0.00178	3049.7	0.06173
2096.99	0.00174	3048.67	0.06188
2094.93	0.0017	3047.64	0.06197
2092.87	0.00165	3046.61	0.06203
2090.81	0.00164	3045.58	0.06205
2088.75	0.00164	3044.55	0.06215
2086.69	0.00165	3043.52	0.06233
2084.63	0.00166	3042.49	0.06245
2082.57	0.00166	3041.46	0.0625
2080.51	0.00165	3040.43	0.06261
2078.45	0.00167	3039.4	0.06278
2076.39	0.0017	3038.37	0.06285
2074.33	0.0017	3037.34	0.06284
2072.27	0.00169	3036.31	0.06291
2070.21	0.00168	3035.28	0.06298
2068.15	0.00163	3034.25	0.06296
2066.09	0.00153	3033.22	0.06296
2064.03	0.00144	3032.19	0.06308
2061.97	0.00143	3031.16	0.06314
2059.91	0.00146	3030.13	0.06315
2057.85	0.00148	3029.1	0.06325
2055.79	0.0015	3028.07	0.06335
2053.73	0.00152	3027.04	0.06339
2051.67	0.00155	3026.01	0.06345
2049.61	0.00157	3024.98	0.06344
2047.55	0.00158	3023.95	0.06337
2045.49	0.00158	3022.92	0.06329
2043.43	0.00155	3021.89	0.06328
2041.37	0.00153	3020.86	0.06329
2039.31	0.00155	3019.83	0.06327
2037.25	0.0016	3018.8	0.06324
2035.19	0.00164	3017.77	0.06322
2033.13	0.00165	3016.74	0.06321
2031.07	0.00164	3015.71	0.06314
2029.01	0.00164	3014.68	0.06303
2026.95	0.00168	3013.65	0.06302
2024.89	0.00172	3012.62	0.06309
2022.83	0.00178	3011.59	0.0631
2020.77	0.00186	3010.56	0.06308
2018.71	0.00192	3009.53	0.06304
2016.65	0.00195	3008.5	0.06296
2014.59	0.00198	3007.47	0.06284
2012.53	0.00197	3006.44	0.06275
2010.47	0.00191	3005.41	0.0627
2008.41	0.00187	3004.38	0.06262
2006.35	0.00185	3003.35	0.06257
2004.29	0.00183	3002.32	0.06258
2002.23	0.00182	3001.29	0.06251
2000.17	0.00182	3000.26	0.06237
1998.11	0.00182	2999.23	0.06224
1996.05	0.00184	2998.2	0.06211
1993.99	0.00186	2997.17	0.06199
1991.93	0.00187	2996.14	0.06187
1989.87	0.00189	2995.11	0.06178
1987.81	0.00189	2994.08	0.06173
1985.75	0.00186	2993.05	0.06166
1983.7	0.00185	2992.02	0.06153
1981.64	0.00183	2990.99	0.06142
1979.58	0.00179	2989.96	0.06134
1977.52	0.00172	2988.93	0.06126
1975.46	0.00165	2987.9	0.0612
1973.4	0.00157	2986.87	0.06108
1971.34	0.00152	2985.84	0.0609
1969.28	0.00149	2984.81	0.06072
1967.22	0.00147	2983.78	0.06059
1965.16	0.00144	2982.75	0.06049
1963.1	0.00143	2981.72	0.06038
1961.04	0.0014	2980.69	0.06019
1958.98	0.00139	2979.66	0.05994
1956.92	0.0014	2978.63	0.05975
1954.86	0.0014	2977.6	0.0596
1952.8	0.00138	2976.57	0.05944
1950.74	0.00136	2975.54	0.05931
1948.68	0.00134	2974.51	0.05918
1946.62	0.00129	2973.48	0.05905
1944.56	0.00119	2972.45	0.05892
1942.5	0.00104	2971.42	0.05876
1940.44	0.00093	2970.39	0.05858
1938.38	0.00091	2969.36	0.05843
1936.32	0.00089	2968.33	0.05833
1934.26	0.00084	2967.3	0.0582
1932.2	0.00082	2966.27	0.05799
1930.14	0.00083	2965.24	0.05773
1928.08	0.00084	2964.21	0.05745
1926.02	0.00085	2963.18	0.05722
1923.96	0.00083	2962.15	0.05708
1921.9	0.00078	2961.12	0.0569
1919.84	0.00073	2960.09	0.05662
1917.78	0.00067	2959.06	0.05636
1915.72	0.0006	2958.03	0.05614
1913.66	0.00055	2957	0.05589
1911.6	0.00051	2955.97	0.05567
1909.54	0.00046	2954.94	0.05554
1907.48	0.00041	2953.91	0.05542
1905.42	0.00036	2952.88	0.05521
1903.36	0.00033	2951.85	0.05498
1901.3	0.00032	2950.82	0.05478
1899.24	0.00034	2949.79	0.05454
1897.18	0.00036	2948.76	0.05428
1895.12	0.00033	2947.73	0.05407
1893.06	0.00027	2946.7	0.05391
1891	0.00025	2945.67	0.0537
1888.94	0.00019	2944.64	0.05345
1886.88	0.00013	2943.61	0.0532
1884.82	0.00012	2942.58	0.05294
1882.76	0.00011	2941.55	0.05269
1880.7	6e-05	2940.52	0.05248
1878.64	-3e-05	2939.49	0.05225
1876.58	-0.0001	2938.46	0.05201
1874.52	-0.00013	2937.43	0.05179
1872.46	-0.00011	2936.4	0.05157
1870.4	-6e-05	2935.37	0.05136
1868.34	-0.00011	2934.34	0.0511
1866.28	-0.00022	2933.31	0.05075
1864.22	-0.00023	2932.28	0.05046
1862.16	-0.00019	2931.25	0.05027
1860.1	-0.00018	2930.22	0.05007
1858.04	-0.00022	2929.19	0.04979
1855.98	-0.00027	2928.16	0.0495
1853.92	-0.00032	2927.13	0.04926
1851.86	-0.00036	2926.1	0.04907
1849.8	-0.00039	2925.07	0.04887
1847.74	-0.00039	2924.04	0.04867
1845.68	-0.00041	2923.01	0.04844
1843.62	-0.00049	2921.98	0.04818
1841.56	-0.00044	2920.95	0.04788
1839.5	-0.00034	2919.92	0.04761
1837.44	-0.00032	2918.89	0.04734
1835.38	-0.00035	2917.87	0.04704
1833.32	-0.00035	2916.84	0.04681
1831.26	-0.00038	2915.81	0.04669
1829.2	-0.00047	2914.78	0.04661
1827.14	-0.00051	2913.75	0.04654
1825.08	-0.00059	2912.72	0.0465
1823.02	-0.00071	2911.69	0.04642
1820.96	-0.00072	2910.66	0.04625
1818.9	-0.0007	2909.63	0.04609
1816.84	-0.00073	2908.6	0.04596
1814.78	-0.00074	2907.57	0.04579
1812.72	-0.00075	2906.54	0.04553
1810.66	-0.00082	2905.51	0.04535
1808.6	-0.00085	2904.48	0.04527
1806.54	-0.00084	2903.45	0.04512
1804.48	-0.00082	2902.42	0.0449
1802.42	-0.0008	2901.39	0.04477
1800.36	-0.00082	2900.36	0.04474
1798.3	-0.00081	2899.33	0.04471
1796.24	-0.00078	2898.3	0.04457
1794.18	-0.00083	2897.27	0.04433
1792.12	-0.00101	2896.24	0.04411
1790.06	-0.00103	2895.21	0.044
1788	-0.0009	2894.18	0.04395
1785.94	-0.00084	2893.15	0.04394
1783.88	-0.00085	2892.12	0.04393
1781.82	-0.00089	2891.09	0.04386
1779.76	-0.00091	2890.06	0.04375
1777.7	-0.00089	2889.03	0.04361
1775.64	-0.00088	2888	0.04352
1773.58	-0.00104	2886.97	0.04345
1771.52	-0.00126	2885.94	0.04335
1769.46	-0.00119	2884.91	0.04328
1767.4	-0.00107	2883.88	0.04329
1765.34	-0.00104	2882.85	0.04332
1763.28	-0.00117	2881.82	0.04332
1761.22	-0.00142	2880.79	0.04327
1759.16	-0.00154	2879.76	0.0432
1757.1	-0.00165	2878.73	0.04311
1755.04	-0.0018	2877.7	0.04305
1752.98	-0.00196	2876.67	0.04303
1750.93	-0.00232	2875.64	0.04298
1748.87	-0.00268	2874.61	0.04295
1746.81	-0.00257	2873.58	0.04298
1744.75	-0.00231	2872.55	0.04296
1742.69	-0.00214	2871.52	0.04283
1740.63	-0.00202	2870.49	0.04272
1738.57	-0.0018	2869.46	0.04269
1736.51	-0.00169	2868.43	0.04269
1734.45	-0.00185	2867.4	0.04264
1732.39	-0.00161	2866.37	0.04256
1730.33	-0.00104	2865.34	0.0425
1728.27	-0.00066	2864.31	0.04248
1726.21	-0.00041	2863.28	0.04249
1724.15	-0.00027	2862.25	0.04251
1722.09	-0.00021	2861.22	0.0425
1720.03	-0.00032	2860.19	0.04242
1717.97	-0.00081	2859.16	0.04235
1715.91	-0.00094	2858.13	0.04229
1713.85	-0.00029	2857.1	0.04224
1711.79	0.00019	2856.07	0.04215
1709.73	0.00043	2855.04	0.04208
1707.67	0.00049	2854.01	0.04207
1705.61	0.00044	2852.98	0.04203
1703.55	0.00043	2851.95	0.04189
1701.49	0.00021	2850.92	0.04171
1699.43	-0.00021	2849.89	0.04154
1697.37	-4e-05	2848.86	0.0414
1695.31	0.00068	2847.83	0.0414
1693.25	0.00143	2846.8	0.04149
1691.19	0.0019	2845.77	0.04152
1689.13	0.00218	2844.74	0.04151
1687.07	0.00228	2843.71	0.04152
1685.01	0.00214	2842.68	0.04149
1682.95	0.00276	2841.65	0.04142
1680.89	0.00393	2840.62	0.04139
1678.83	0.00471	2839.59	0.04136
1676.77	0.00523	2838.56	0.04126
1674.71	0.00577	2837.53	0.04112
1672.65	0.00628	2836.5	0.04102
1670.59	0.00649	2835.47	0.04096
1668.53	0.00665	2834.44	0.04089
1666.47	0.00685	2833.41	0.04079
1664.41	0.00675	2832.38	0.04069
1662.35	0.00625	2831.35	0.04059
1660.29	0.0058	2830.32	0.0404
1658.23	0.00553	2829.29	0.04019
1656.17	0.00509	2828.26	0.04007
1654.11	0.00397	2827.23	0.04006
1652.05	0.00293	2826.2	0.04
1649.99	0.00322	2825.17	0.03982
1647.93	0.00307	2824.14	0.0396
1645.87	0.00268	2823.11	0.03943
1643.81	0.00283	2822.08	0.03926
1641.75	0.0029	2821.05	0.0391
1639.69	0.00272	2820.02	0.03897
1637.63	0.00228	2818.99	0.03884
1635.57	0.00168	2817.96	0.03864
1633.51	0.00175	2816.93	0.03836
1631.45	0.00199	2815.9	0.0381
1629.39	0.00199	2814.87	0.03789
1627.33	0.00185	2813.84	0.03767
1625.27	0.00173	2812.81	0.03741
1623.21	0.00164	2811.78	0.03712
1621.15	0.00165	2810.75	0.03683
1619.09	0.00164	2809.72	0.03662
1617.03	0.00139	2808.69	0.03645
1614.97	0.00129	2807.66	0.03625
1612.91	0.00142	2806.63	0.03596
1610.85	0.00144	2805.6	0.03565
1608.79	0.00135	2804.57	0.03534
1606.73	0.00125	2803.54	0.03503
1604.67	0.00115	2802.51	0.03476
1602.61	0.00104	2801.48	0.03453
1600.55	0.00095	2800.45	0.03427
1598.49	0.00093	2799.42	0.03397
1596.43	0.00091	2798.39	0.03369
1594.37	0.00091	2797.36	0.0334
1592.31	0.00096	2796.33	0.03311
1590.25	0.00099	2795.3	0.03288
1588.19	0.00096	2794.27	0.03263
1586.13	0.00091	2793.24	0.03232
1584.07	0.00084	2792.21	0.03202
1582.01	0.00079	2791.18	0.03176
1579.95	0.00076	2790.15	0.03152
1577.89	0.00063	2789.12	0.03132
1575.83	0.00038	2788.09	0.03107
1573.77	0.0004	2787.06	0.03071
1571.71	0.00049	2786.03	0.03035
1569.65	0.00045	2785	0.03007
1567.59	0.00047	2783.97	0.02985
1565.53	0.00057	2782.94	0.02961
1563.47	0.00062	2781.91	0.02936
1561.41	0.00054	2780.88	0.02906
1559.35	-3e-05	2779.85	0.02874
1557.29	-0.00029	2778.82	0.02851
1555.23	0.00013	2777.79	0.0283
1553.17	0.00034	2776.76	0.02803
1551.11	0.0004	2775.73	0.02779
1549.05	0.00039	2774.7	0.02761
1546.99	0.00034	2773.67	0.02737
1544.93	0.00016	2772.64	0.02708
1542.87	-0.00032	2771.61	0.02684
1540.81	-0.00096	2770.58	0.02658
1538.75	-0.00068	2769.55	0.02628
1536.69	-0.00018	2768.52	0.02597
1534.63	-3e-05	2767.49	0.02567
1532.57	-6e-05	2766.46	0.02538
1530.51	1e-05	2765.43	0.02516
1528.45	0.00013	2764.4	0.02498
1526.39	0.00019	2763.37	0.02479
1524.33	0.00013	2762.34	0.02457
1522.27	-0.00014	2761.31	0.02432
1520.21	-0.00028	2760.28	0.02406
1518.15	-0.00018	2759.25	0.02376
1516.1	-0.00011	2758.22	0.02348
1514.04	-3e-05	2757.19	0.02328
1511.98	-1e-05	2756.16	0.02315
1509.92	-0.0001	2755.13	0.02299
1507.86	-0.0005	2754.1	0.02274
1505.8	-0.0007	2753.07	0.02243
1503.74	-0.00028	2752.04	0.02216
1501.68	-4e-05	2751.01	0.02197
1499.62	-2e-05	2749.98	0.02177
1497.56	-0.00014	2748.95	0.02155
1495.5	-0.00016	2747.92	0.02131
1493.44	-5e-05	2746.89	0.02106
1491.38	1e-05	2745.86	0.02083
1489.32	-8e-05	2744.83	0.02063
1487.26	-0.0001	2743.8	0.02041
1485.2	-1e-05	2742.77	0.02017
1483.14	6e-05	2741.74	0.01997
1481.08	0.00012	2740.71	0.01978
1479.02	0.00018	2739.68	0.01957
1476.96	0.00021	2738.65	0.01933
1474.9	0.00013	2737.62	0.01912
1472.84	-7e-05	2736.59	0.0189
1470.78	-0.00012	2735.56	0.01865
1468.72	4e-05	2734.53	0.01841
1466.66	0.0002	2733.5	0.01823
1464.6	0.00033	2732.47	0.01804
1462.54	0.00054	2731.44	0.01783
1460.48	0.00075	2730.41	0.01764
1458.42	0.00083	2729.38	0.01749
1456.36	0.00083	2728.35	0.01732
1454.3	0.00109	2727.32	0.01711
1452.24	0.00132	2726.29	0.01684
1450.18	0.00146	2725.26	0.0166
1448.12	0.00157	2724.23	0.01642
1446.06	0.00168	2723.2	0.01627
1444	0.00181	2722.17	0.01609
1441.94	0.00194	2721.14	0.0159
1439.88	0.00206	2720.11	0.01574
1437.82	0.0021	2719.08	0.0156
1435.76	0.00207	2718.05	0.01543
1433.7	0.00217	2717.02	0.01522
1431.64	0.00225	2715.99	0.01502
1429.58	0.00222	2714.96	0.01486
1427.52	0.00219	2713.93	0.01471
1425.46	0.00218	2712.9	0.0145
1423.4	0.00214	2711.87	0.01426
1421.34	0.00207	2710.84	0.01409
1419.28	0.0019	2709.81	0.01393
1417.22	0.00164	2708.78	0.01377
1415.16	0.00152	2707.75	0.01361
1413.1	0.00143	2706.72	0.01342
1411.04	0.00129	2705.69	0.01322
1408.98	0.00112	2704.66	0.01306
1406.92	0.00094	2703.63	0.01292
1404.86	0.00071	2702.6	0.0128
1402.8	0.0005	2701.57	0.01267
1400.74	0.00036	2700.54	0.01245
1398.68	0.0002	2699.51	0.01219
1396.62	1e-05	2698.48	0.01198
1394.56	-0.00023	2697.45	0.01186
1392.5	-0.00047	2696.42	0.01178
1390.44	-0.00061	2695.39	0.01163
1388.38	-0.00076	2694.36	0.01149
1386.32	-0.00093	2693.33	0.01141
1384.26	-0.00102	2692.3	0.01131
1382.2	-0.00107	2691.27	0.01115
1380.14	-0.00111	2690.24	0.01101
1378.08	-0.00111	2689.21	0.0109
1376.02	-0.00108	2688.18	0.01075
1373.96	-0.00108	2687.15	0.01059
1371.9	-0.00112	2686.12	0.01043
1369.84	-0.00115	2685.09	0.01025
1367.78	-0.00117	2684.07	0.01008
1365.72	-0.00116	2683.04	0.00995
1363.66	-0.00119	2682.01	0.00985
1361.6	-0.00128	2680.98	0.00974
1359.54	-0.00134	2679.95	0.0096
1357.48	-0.00137	2678.92	0.00946
1355.42	-0.00138	2677.89	0.00935
1353.36	-0.00137	2676.86	0.00924
1351.3	-0.00134	2675.83	0.00911
1349.24	-0.00129	2674.8	0.00896
1347.18	-0.00124	2673.77	0.00883
1345.12	-0.00121	2672.74	0.00871
1343.06	-0.00116	2671.71	0.00857
1341	-0.00112	2670.68	0.00842
1338.94	-0.0011	2669.65	0.00831
1336.88	-0.00106	2668.62	0.00826
1334.82	-0.00105	2667.59	0.00816
1332.76	-0.00111	2666.56	0.00802
1330.7	-0.00115	2665.53	0.0079
1328.64	-0.00115	2664.5	0.00778
1326.58	-0.00115	2663.47	0.00763
1324.52	-0.00115	2662.44	0.0075
1322.46	-0.00112	2661.41	0.00744
1320.4	-0.00106	2660.38	0.00734
1318.34	-0.001	2659.35	0.00723
1316.28	-0.00092	2658.32	0.00716
1314.22	-0.00084	2657.29	0.00712
1312.16	-0.00075	2656.26	0.007
1310.1	-0.00064	2655.23	0.00685
1308.04	-0.00057	2654.2	0.00673
1305.98	-0.00054	2653.17	0.0066
1303.92	-0.00051	2652.14	0.00648
1301.86	-0.00047	2651.11	0.00638
1299.8	-0.00042	2650.08	0.00628
1297.74	-0.00036	2649.05	0.00614
1295.68	-0.00028	2648.02	0.00598
1293.62	-0.00019	2646.99	0.00588
1291.56	-9e-05	2645.96	0.00584
1289.5	2e-05	2644.93	0.00581
1287.44	0.00017	2643.9	0.0057
1285.38	0.00034	2642.87	0.00554
1283.33	0.00051	2641.84	0.00542
1281.27	0.00066	2640.81	0.00535
1279.21	0.00081	2639.78	0.00526
1277.15	0.00093	2638.75	0.00518
1275.09	0.00105	2637.72	0.00513
1273.03	0.00117	2636.69	0.00506
1270.97	0.00126	2635.66	0.00496
1268.91	0.00132	2634.63	0.00492
1266.85	0.00141	2633.6	0.00488
1264.79	0.00155	2632.57	0.00479
1262.73	0.00171	2631.54	0.00469
1260.67	0.00187	2630.51	0.00457
1258.61	0.00201	2629.48	0.00446
1256.55	0.00217	2628.45	0.0044
1254.49	0.00237	2627.42	0.00432
1252.43	0.00259	2626.39	0.0042
1250.37	0.00284	2625.36	0.00409
1248.31	0.00311	2624.33	0.004
1246.25	0.00338	2623.3	0.00388
1244.19	0.00362	2622.27	0.00372
1242.13	0.00385	2621.24	0.00365
1240.07	0.00406	2620.21	0.00367
1238.01	0.00428	2619.18	0.00362
1235.95	0.00455	2618.15	0.00349
1233.89	0.00486	2617.12	0.0034
1231.83	0.00519	2616.09	0.00336
1229.77	0.00552	2615.06	0.00329
1227.71	0.00587	2614.03	0.0032
1225.65	0.00625	2613	0.00315
1223.59	0.00665	2611.97	0.0031
1221.53	0.00703	2610.94	0.00302
1219.47	0.00743	2609.91	0.00294
1217.41	0.00788	2608.88	0.00289
1215.35	0.00837	2607.85	0.0028
1213.29	0.00885	2606.82	0.00267
1211.23	0.0093	2605.79	0.00254
1209.17	0.00975	2604.76	0.00244
1207.11	0.01022	2603.73	0.0024
1205.05	0.01072	2602.7	0.00241
1202.99	0.01126	2601.67	0.00238
1200.93	0.01184	2600.64	0.00227
1198.87	0.01248	2599.61	0.00219
1196.81	0.01318	2598.58	0.00216
1194.75	0.01393	2597.55	0.00212
1192.69	0.0147	2596.52	0.00207
1190.63	0.01551	2595.49	0.00199
1188.57	0.01638	2594.46	0.00188
1186.51	0.01729	2593.43	0.00178
1184.45	0.0182	2592.4	0.00173
1182.39	0.01917	2591.37	0.00167
1180.33	0.0202	2590.34	0.00158
1178.27	0.02132	2589.31	0.0015
1176.21	0.02255	2588.28	0.00146
1174.15	0.02394	2587.25	0.00142
1172.09	0.02545	2586.22	0.00134
1170.03	0.02711	2585.19	0.00126
1167.97	0.02901	2584.16	0.00117
1165.91	0.03112	2583.13	0.00108
1163.85	0.03339	2582.1	0.00103
1161.79	0.03575	2581.07	0.00101
1159.73	0.03817	2580.04	0.001
1157.67	0.04065	2579.01	0.00094
1155.61	0.04315	2577.98	0.00088
1153.55	0.04562	2576.95	0.00085
1151.49	0.04809	2575.92	0.00077
1149.43	0.05047	2574.89	0.00066
1147.37	0.05276	2573.86	0.00063
1145.31	0.05503	2572.83	0.00063
1143.25	0.05733	2571.8	0.00059
1141.19	0.05972	2570.77	0.00051
1139.13	0.06225	2569.74	0.00043
1137.07	0.0649	2568.71	0.00039
1135.01	0.06766	2567.68	0.00034
1132.95	0.07056	2566.65	0.00027
1130.89	0.07356	2565.62	0.00024
1128.83	0.07657	2564.59	0.00023
1126.77	0.07954	2563.56	0.00016
1124.71	0.08242	2562.53	9e-05
1122.65	0.08516	2561.5	6e-05
1120.59	0.08777	2560.47	1e-05
1118.53	0.09025	2559.44	-6e-05
1116.47	0.09252	2558.41	-0.00011
1114.41	0.09451	2557.38	-0.00016
1112.35	0.09619	2556.35	-0.00021
1110.29	0.0976	2555.32	-0.00024
1108.23	0.0988	2554.29	-0.00029
1106.17	0.09989	2553.26	-0.00032
1104.11	0.10101	2552.23	-0.00033
1102.05	0.10225	2551.2	-0.00035
1099.99	0.10366	2550.17	-0.0004
1097.93	0.10537	2549.14	-0.00046
1095.87	0.10747	2548.11	-0.00049
1093.81	0.10997	2547.08	-0.00054
1091.75	0.11284	2546.05	-0.00064
1089.69	0.11608	2545.02	-0.00074
1087.63	0.11973	2543.99	-0.00082
1085.57	0.12384	2542.96	-0.00088
1083.51	0.12843	2541.93	-0.00089
1081.45	0.13351	2540.9	-0.00091
1079.39	0.13912	2539.87	-0.00094
1077.33	0.14529	2538.84	-0.00099
1075.27	0.15207	2537.81	-0.00098
1073.21	0.15952	2536.78	-0.00094
1071.15	0.16778	2535.75	-0.00095
1069.09	0.17691	2534.72	-0.00103
1067.03	0.18691	2533.69	-0.00111
1064.97	0.1977	2532.66	-0.00117
1062.91	0.2091	2531.63	-0.00119
1060.85	0.22096	2530.6	-0.00121
1058.79	0.23318	2529.57	-0.00127
1056.73	0.2458	2528.54	-0.00137
1054.67	0.25878	2527.51	-0.00146
1052.61	0.27204	2526.48	-0.00148
1050.56	0.28562	2525.45	-0.00148
1048.5	0.29966	2524.42	-0.00145
1046.44	0.31426	2523.39	-0.00141
1044.38	0.32958	2522.36	-0.00145
1042.32	0.34586	2521.33	-0.00154
1040.26	0.36329	2520.3	-0.00163
1038.2	0.38192	2519.27	-0.00167
1036.14	0.40171	2518.24	-0.00165
1034.08	0.42265	2517.21	-0.00161
1032.02	0.44451	2516.18	-0.00162
1029.96	0.46689	2515.15	-0.00166
1027.9	0.48927	2514.12	-0.0017
1025.84	0.51107	2513.09	-0.00177
1023.78	0.53154	2512.06	-0.00186
1021.72	0.55012	2511.03	-0.00188
1019.66	0.56631	2510	-0.00185
1017.6	0.57968	2508.97	-0.00186
1015.54	0.58992	2507.94	-0.00192
1013.48	0.59689	2506.91	-0.00196
1011.42	0.60069	2505.88	-0.00196
1009.36	0.60152	2504.85	-0.00193
1007.3	0.60017	2503.82	-0.00194
1005.24	0.59811	2502.79	-0.00199
1003.18	0.59698	2501.76	-0.00205
1001.12	0.59811	2500.73	-0.00214
999.057	0.60256	2499.7	-0.0022
996.997	0.61062	2498.67	-0.00223
994.937	0.62201	2497.64	-0.00226
992.877	0.63639	2496.61	-0.0023
990.818	0.65358	2495.58	-0.00229
988.758	0.67329	2494.55	-0.00225
986.698	0.6949	2493.52	-0.00225
984.638	0.71742	2492.49	-0.00233
982.578	0.73955	2491.46	-0.00241
980.518	0.76037	2490.43	-0.00245
978.458	0.77903	2489.4	-0.00245
976.398	0.7947	2488.37	-0.00244
974.338	0.80673	2487.34	-0.00246
972.278	0.81497	2486.31	-0.00249
970.218	0.81914	2485.28	-0.0025
968.159	0.81917	2484.25	-0.00253
966.099	0.81525	2483.22	-0.00259
964.039	0.80767	2482.19	-0.00265
961.979	0.79696	2481.16	-0.00266
959.919	0.78351	2480.13	-0.00263
957.859	0.76755	2479.1	-0.00262
955.799	0.74939	2478.07	-0.00268
953.739	0.7297	2477.04	-0.00273
951.679	0.70906	2476.01	-0.00271
949.619	0.68776	2474.98	-0.00273
947.559	0.66578	2473.95	-0.0028
945.5	0.64346	2472.92	-0.00282
943.44	0.62106	2471.89	-0.00282
941.38	0.59858	2470.86	-0.00281
939.32	0.57612	2469.83	-0.00281
937.26	0.55405	2468.8	-0.00285
935.2	0.53264	2467.77	-0.00291
933.14	0.5119	2466.74	-0.00297
931.08	0.49185	2465.71	-0.00301
929.02	0.47255	2464.68	-0.00304
926.96	0.45412	2463.65	-0.00311
924.9	0.43674	2462.62	-0.00317
922.84	0.42051	2461.59	-0.00319
920.781	0.40534	2460.56	-0.00316
918.721	0.39116	2459.53	-0.00315
916.661	0.37797	2458.5	-0.00319
914.601	0.36571	2457.47	-0.0032
912.541	0.35438	2456.44	-0.00317
910.481	0.34405	2455.41	-0.00321
908.421	0.33465	2454.38	-0.00328
906.361	0.32604	2453.35	-0.0033
904.301	0.31825	2452.32	-0.00329
902.241	0.31136	2451.3	-0.00332
900.181	0.30525	2450.27	-0.00337
898.122	0.29976	2449.24	-0.00337
896.062	0.29476	2448.21	-0.00333
894.002	0.29011	2447.18	-0.00327
891.942	0.28557	2446.15	-0.00323
889.882	0.28105	2445.12	-0.00326
887.822	0.27661	2444.09	-0.00329
885.762	0.27248	2443.06	-0.00331
883.702	0.26902	2442.03	-0.00331
881.642	0.26664	2441	-0.00328
879.582	0.26565	2439.97	-0.00325
877.522	0.26628	2438.94	-0.00329
875.463	0.26859	2437.91	-0.00336
873.403	0.27226	2436.88	-0.00338
871.343	0.27675	2435.85	-0.00335
869.283	0.2814	2434.82	-0.00333
867.223	0.28545	2433.79	-0.0034
865.163	0.28793	2432.76	-0.00349
863.103	0.28788	2431.73	-0.00354
861.043	0.28467	2430.7	-0.00355
858.983	0.27808	2429.67	-0.00354
856.923	0.26849	2428.64	-0.00355
854.863	0.25675	2427.61	-0.00358
852.803	0.2438	2426.58	-0.0036
850.744	0.23046	2425.55	-0.00363
848.684	0.2174	2424.52	-0.00365
846.624	0.20503	2423.49	-0.00367
844.564	0.19363	2422.46	-0.00371
842.504	0.18336	2421.43	-0.00371
840.444	0.17416	2420.4	-0.0037
838.384	0.1659	2419.37	-0.00372
836.324	0.15846	2418.34	-0.0037
834.264	0.15177	2417.31	-0.00364
832.204	0.14581	2416.28	-0.00365
830.144	0.14037	2415.25	-0.00372
828.085	0.13528	2414.22	-0.00377
826.025	0.13043	2413.19	-0.00379
823.965	0.12573	2412.16	-0.00381
821.905	0.12101	2411.13	-0.00382
819.845	0.11625	2410.1	-0.00386
817.785	0.1117	2409.07	-0.00389
815.725	0.1074	2408.04	-0.00389
813.665	0.10318	2407.01	-0.00388
811.605	0.09905	2405.98	-0.00388
809.545	0.0952	2404.95	-0.00387
807.485	0.09174	2403.92	-0.00385
805.426	0.08856	2402.89	-0.00384
803.366	0.08551	2401.86	-0.00386
801.306	0.08262	2400.83	-0.00387
799.246	0.08001	2399.8	-0.00386
797.186	0.07763	2398.77	-0.00386
795.126	0.07532	2397.74	-0.0039
793.066	0.07303	2396.71	-0.00395
791.006	0.07086	2395.68	-0.00398
788.946	0.06891	2394.65	-0.00402
786.886	0.06719	2393.62	-0.00407
784.826	0.06562	2392.59	-0.00411
782.766	0.06409	2391.56	-0.00411
780.707	0.06252	2390.53	-0.00406
778.647	0.06106	2389.5	-0.00403
776.587	0.05979	2388.47	-0.00408
774.527	0.05864	2387.44	-0.00413
772.467	0.05757	2386.41	-0.00409
770.407	0.05664	2385.38	-0.00408
768.347	0.05588	2384.35	-0.00416
766.287	0.05523	2383.32	-0.00429
764.227	0.05459	2382.29	-0.00442
762.167	0.05396	2381.26	-0.00448
760.107	0.05342	2380.23	-0.00454
758.048	0.05304	2379.2	-0.00467
755.988	0.05274	2378.17	-0.0048
753.928	0.05231	2377.14	-0.00493
751.868	0.05178	2376.11	-0.0052
749.808	0.05138	2375.08	-0.00552
747.748	0.05118	2374.05	-0.00577
745.688	0.05101	2373.02	-0.00601
743.628	0.05063	2371.99	-0.00631
741.568	0.05011	2370.96	-0.00662
739.508	0.04965	2369.93	-0.00691
737.448	0.04917	2368.9	-0.00725
735.389	0.04861	2367.87	-0.00752
733.329	0.04806	2366.84	-0.00768
731.269	0.04756	2365.81	-0.00795
729.209	0.04705	2364.78	-0.00842
727.149	0.04648	2363.75	-0.00901
725.089	0.04578	2362.72	-0.00935
723.029	0.04505	2361.69	-0.00929
720.969	0.04432	2360.66	-0.0093
718.909	0.04365	2359.63	-0.00951
716.849	0.04314	2358.6	-0.00971
714.789	0.04275	2357.57	-0.00985
712.729	0.04242	2356.54	-0.00982
710.67	0.04222	2355.51	-0.00957
708.61	0.04224	2354.48	-0.00923
706.55	0.04262	2353.45	-0.00887
704.49	0.04328	2352.42	-0.00846
702.43	0.04412	2351.39	-0.00796
700.37	0.04519	2350.36	-0.00751
698.31	0.04663	2349.33	-0.00689
696.25	0.0486	2348.3	-0.00616
694.19	0.05118	2347.27	-0.00601
692.13	0.05419	2346.24	-0.00656
690.07	0.05759	2345.21	-0.0072
688.011	0.0616	2344.18	-0.00756
685.951	0.0663	2343.15	-0.0076
683.891	0.0716	2342.12	-0.00763
681.831	0.07743	2341.09	-0.0078
679.771	0.08378	2340.06	-0.0079
677.711	0.09062	2339.03	-0.00786
675.651	0.09772	2338	-0.00769
673.591	0.10482	2336.97	-0.00753
671.531	0.11105	2335.94	-0.00758
669.471	0.11732	2334.91	-0.0076
667.411	0.12556	2333.88	-0.0076
665.351	0.13091	2332.85	-0.00771
663.292	0.13381	2331.82	-0.00778
661.232	0.13661	2330.79	-0.00772
659.172	0.13917	2329.76	-0.00771
657.112	0.14108	2328.73	-0.00779
655.052	0.14191	2327.7	-0.00778
652.992	0.14131	2326.67	-0.0076
650.932	0.13892	2325.64	-0.00723
648.872	0.13467	2324.61	-0.00696
646.812	0.1297	2323.58	-0.007
644.752	0.12435	2322.55	-0.00708
642.692	0.11748	2321.52	-0.00698
640.633	0.10953	2320.49	-0.00687
638.573	0.10187	2319.46	-0.00686
636.513	0.09496	2318.43	-0.00676
634.453	0.08955	2317.4	-0.00649
632.393	0.08651	2316.37	-0.00624
630.333	0.08596	2315.34	-0.00608
628.273	0.08795	2314.31	-0.00598
626.213	0.09304	2313.28	-0.00598
624.153	0.10098	2312.25	-0.00599
622.093	0.11016	2311.22	-0.00599
620.033	0.11978	2310.19	-0.00602
617.974	0.12901	2309.16	-0.00606
615.914	0.13598	2308.13	-0.00601
613.854	0.13839	2307.1	-0.00585
611.794	0.13486	2306.07	-0.0057
609.734	0.12623	2305.04	-0.00557
607.674	0.11573	2304.01	-0.00551
605.614	0.10578	2302.98	-0.00545
603.554	0.09724	2301.95	-0.00536
601.494	0.09111	2300.92	-0.00531
599.434	0.08651	2299.89	-0.0054
597.374	0.08194	2298.86	-0.00552
595.314	0.07762	2297.83	-0.00549
593.255	0.07334	2296.8	-0.00538
591.195	0.06609	2295.77	-0.00531
589.135	0.05624	2294.74	-0.00525
587.075	0.04967	2293.71	-0.00519
585.015	0.05026	2292.68	-0.00521
582.955	0.05151	2291.65	-0.00524
580.895	0.04354	2290.62	-0.00519
578.835	0.02775	2289.59	-0.0051
576.775	0.00881	2288.56	-0.00506
		2287.53	-0.00506
		2286.5	-0.00504
		2285.47	-0.00499
		2284.44	-0.00493
		2283.41	-0.00494
		2282.38	-0.00499
		2281.35	-0.005
		2280.32	-0.00499
		2279.29	-0.00499
		2278.26	-0.00499
		2277.23	-0.005
		2276.2	-0.00502
		2275.17	-0.00499
		2274.14	-0.00497
		2273.11	-0.00502
		2272.08	-0.00507
		2271.05	-0.00506
		2270.02	-0.00504
		2268.99	-0.00505
		2267.96	-0.00505
		2266.93	-0.00505
		2265.9	-0.0051
		2264.87	-0.00514
		2263.84	-0.00512
		2262.81	-0.00504
		2261.78	-0.00497
		2260.75	-0.00495
		2259.72	-0.00496
		2258.69	-0.005
		2257.66	-0.00503
		2256.63	-0.00502
		2255.6	-0.00497
		2254.57	-0.00494
		2253.54	-0.00494
		2252.51	-0.00497
		2251.48	-0.00497
		2250.45	-0.00495
		2249.42	-0.00493
		2248.39	-0.00491
		2247.36	-0.0049
		2246.33	-0.00493
		2245.3	-0.00497
		2244.27	-0.00498
		2243.24	-0.00498
		2242.21	-0.005
		2241.18	-0.00501
		2240.15	-0.00503
		2239.12	-0.00506
		2238.09	-0.00502
		2237.06	-0.00493
		2236.03	-0.00486
		2235	-0.00483
		2233.97	-0.0048
		2232.94	-0.00483
		2231.91	-0.00489
		2230.88	-0.0049
		2229.85	-0.00487
		2228.82	-0.0049
		2227.79	-0.00492
		2226.76	-0.00488
		2225.73	-0.00482
		2224.7	-0.00478
		2223.67	-0.0048
		2222.64	-0.00483
		2221.61	-0.00485
		2220.58	-0.00486
		2219.55	-0.00489
		2218.52	-0.00493
		2217.5	-0.00496
		2216.47	-0.005
		2215.44	-0.00504
		2214.41	-0.00503
		2213.38	-0.00498
		2212.35	-0.00494
		2211.32	-0.00493
		2210.29	-0.00494
		2209.26	-0.00493
		2208.23	-0.00492
		2207.2	-0.00494
		2206.17	-0.00498
		2205.14	-0.00497
		2204.11	-0.0049
		2203.08	-0.00486
		2202.05	-0.00487
		2201.02	-0.00488
		2199.99	-0.00488
		2198.96	-0.00485
		2197.93	-0.00482
		2196.9	-0.0048
		2195.87	-0.00477
		2194.84	-0.00475
		2193.81	-0.00472
		2192.78	-0.0047
		2191.75	-0.00468
		2190.72	-0.00468
		2189.69	-0.0047
		2188.66	-0.00465
		2187.63	-0.00458
		2186.6	-0.00458
		2185.57	-0.00462
		2184.54	-0.00465
		2183.51	-0.00467
		2182.48	-0.0047
		2181.45	-0.00466
		2180.42	-0.00459
		2179.39	-0.0046
		2178.36	-0.00466
		2177.33	-0.00464
		2176.3	-0.00461
		2175.27	-0.00459
		2174.24	-0.00456
		2173.21	-0.00453
		2172.18	-0.00454
		2171.15	-0.00455
		2170.12	-0.00451
		2169.09	-0.0045
		2168.06	-0.00455
		2167.03	-0.00455
		2166	-0.0045
		2164.97	-0.00447
		2163.94	-0.00449
		2162.91	-0.00453
		2161.88	-0.00452
		2160.85	-0.00449
		2159.82	-0.00449
		2158.79	-0.00452
		2157.76	-0.00457
		2156.73	-0.00458
		2155.7	-0.00455
		2154.67	-0.00451
		2153.64	-0.00445
		2152.61	-0.00441
		2151.58	-0.00442
		2150.55	-0.00441
		2149.52	-0.00436
		2148.49	-0.00435
		2147.46	-0.00434
		2146.43	-0.00432
		2145.4	-0.00433
		2144.37	-0.00434
		2143.34	-0.00431
		2142.31	-0.00428
		2141.28	-0.0043
		2140.25	-0.00428
		2139.22	-0.0042
		2138.19	-0.00412
		2137.16	-0.00407
		2136.13	-0.004
		2135.1	-0.00396
		2134.07	-0.00394
		2133.04	-0.00389
		2132.01	-0.00382
		2130.98	-0.0038
		2129.95	-0.00382
		2128.92	-0.00382
		2127.89	-0.00381
		2126.86	-0.00383
		2125.83	-0.00388
		2124.8	-0.00387
		2123.77	-0.00381
		2122.74	-0.00373
		2121.71	-0.0037
		2120.68	-0.00372
		2119.65	-0.00372
		2118.62	-0.00368
		2117.59	-0.00365
		2116.56	-0.00362
		2115.53	-0.0036
		2114.5	-0.00358
		2113.47	-0.00354
		2112.44	-0.00349
		2111.41	-0.00346
		2110.38	-0.00347
		2109.35	-0.00348
		2108.32	-0.00348
		2107.29	-0.00345
		2106.26	-0.00338
		2105.23	-0.00336
		2104.2	-0.00336
		2103.17	-0.00333
		2102.14	-0.00329
		2101.11	-0.00327
		2100.08	-0.00326
		2099.05	-0.00325
		2098.02	-0.00324
		2096.99	-0.00324
		2095.96	-0.00323
		2094.93	-0.00316
		2093.9	-0.00311
		2092.87	-0.00309
		2091.84	-0.00309
		2090.81	-0.0031
		2089.78	-0.0031
		2088.75	-0.00305
		2087.72	-0.00302
		2086.69	-0.00302
		2085.66	-0.00302
		2084.63	-0.00299
		2083.6	-0.00295
		2082.57	-0.0029
		2081.54	-0.00287
		2080.51	-0.0029
		2079.48	-0.00291
		2078.45	-0.00289
		2077.42	-0.0029
		2076.39	-0.00291
		2075.36	-0.00288
		2074.33	-0.00285
		2073.3	-0.00285
		2072.27	-0.00283
		2071.24	-0.00279
		2070.21	-0.00275
		2069.18	-0.00275
		2068.15	-0.00277
		2067.12	-0.00277
		2066.09	-0.00283
		2065.06	-0.00294
		2064.03	-0.00298
		2063	-0.00293
		2061.97	-0.00291
		2060.94	-0.00293
		2059.91	-0.00293
		2058.88	-0.00291
		2057.85	-0.00287
		2056.82	-0.00283
		2055.79	-0.00282
		2054.76	-0.00282
		2053.73	-0.00283
		2052.7	-0.00281
		2051.67	-0.00282
		2050.64	-0.00285
		2049.61	-0.00283
		2048.58	-0.00273
		2047.55	-0.00265
		2046.52	-0.00265
		2045.49	-0.00267
		2044.46	-0.00266
		2043.43	-0.00263
		2042.4	-0.00259
		2041.37	-0.00261
		2040.34	-0.00268
		2039.31	-0.00272
		2038.28	-0.00272
		2037.25	-0.00269
		2036.22	-0.00264
		2035.19	-0.00262
		2034.16	-0.00261
		2033.13	-0.00257
		2032.1	-0.00252
		2031.07	-0.00251
		2030.04	-0.00254
		2029.01	-0.00253
		2027.98	-0.00249
		2026.95	-0.00247
		2025.92	-0.0025
		2024.89	-0.00253
		2023.86	-0.00257
		2022.83	-0.00263
		2021.8	-0.00262
		2020.77	-0.00255
		2019.74	-0.00249
		2018.71	-0.00239
		2017.68	-0.00236
		2016.65	-0.00247
		2015.62	-0.0025
		2014.59	-0.00238
		2013.56	-0.00229
		2012.53	-0.00224
		2011.5	-0.00221
		2010.47	-0.00217
		2009.44	-0.00217
		2008.41	-0.0022
		2007.38	-0.00222
		2006.35	-0.0022
		2005.32	-0.00213
		2004.29	-0.00206
		2003.26	-0.00206
		2002.23	-0.00209
		2001.2	-0.00211
		2000.17	-0.00207
		1999.14	-0.00204
		1998.11	-0.00204
		1997.08	-0.00201
		1996.05	-0.00199
		1995.02	-0.00196
		1993.99	-0.00187
		1992.96	-0.00188
		1991.93	-0.00212
		1990.9	-0.00222
		1989.87	-0.00202
		1988.84	-0.00191
		1987.81	-0.00195
		1986.78	-0.00193
		1985.75	-0.00183
		1984.72	-0.00175
		1983.7	-0.00171
		1982.67	-0.0017
		1981.64	-0.0017
		1980.61	-0.00167
		1979.58	-0.00165
		1978.55	-0.00165
		1977.52	-0.00165
		1976.49	-0.00164
		1975.46	-0.00165
		1974.43	-0.00167
		1973.4	-0.0017
		1972.37	-0.00173
		1971.34	-0.00176
		1970.31	-0.00177
		1969.28	-0.00168
		1968.25	-0.00156
		1967.22	-0.00163
		1966.19	-0.00176
		1965.16	-0.00174
		1964.13	-0.00169
		1963.1	-0.00167
		1962.07	-0.00163
		1961.04	-0.00164
		1960.01	-0.00168
		1958.98	-0.00164
		1957.95	-0.00156
		1956.92	-0.00153
		1955.89	-0.00153
		1954.86	-0.0016
		1953.83	-0.0017
		1952.8	-0.00169
		1951.77	-0.00163
		1950.74	-0.0016
		1949.71	-0.00161
		1948.68	-0.00165
		1947.65	-0.00162
		1946.62	-0.00155
		1945.59	-0.00158
		1944.56	-0.0016
		1943.53	-0.00158
[truncated: 1,328 more rows]

## Sheet: Figure 1d
Energy Loss	Int.normal	Int.normal	Int.normal	Int.normal
eV	counts	counts	counts	counts
V2O3	V2O3	NaVPO4F	VO2	V2O5
500.002	-0.0473938	112.157	200.378	300.206
500.053	0.285327	112.236	200.226	300.597
500.103	0.054364	112.752	200.119	300.53
500.153	0.0269682	112.016	200.418	300.435
500.204	0.00697366	112.582	200.24	300.497
500.254	-0.0944333	111.665	200.074	300.479
500.304	0.0690243	111.794	199.886	300.269
500.355	-0.0328192	112.163	200.054	300.441
500.405	-0.148998	111.979	200.179	300.469
500.455	0.0173285	112.2	199.958	300.186
500.505	0.268699	112.033	200.374	300.406
500.556	0.20954	111.632	200.365	300.414
500.606	-0.0862534	112.293	200.073	300.072
500.656	-0.457552	112.393	199.806	300.279
500.707	-0.502666	111.765	199.564	300.244
500.757	-0.15049	112.133	199.619	299.858
500.807	-0.34628	112.084	199.894	300.108
500.858	-0.176441	112.08	199.764	300.116
500.908	-0.171001	112.43	200.112	300.133
500.958	-0.0469888	112.132	200.241	300.337
501.008	-0.337276	112.031	200.307	299.877
501.059	-0.170222	111.367	200.045	300.312
501.109	-0.159673	112.582	199.973	299.981
501.159	-0.0556147	112.167	199.72	300.141
501.21	-0.044066	112.391	199.7	300.054
501.26	-0.0572429	111.819	199.663	300.205
501.31	-0.0750472	110.474	200.051	300.102
501.361	-0.277529	110.945	200.189	299.585
501.411	-0.0523194	112.072	200.111	299.628
501.461	-0.182358	112.597	200.029	299.844
501.511	-0.132488	111.777	200.244	300.204
501.562	-0.0271558	111.47	200.011	300.163
501.612	0.191292	112.478	199.681	300.001
501.662	0.00334592	112.257	200.125	299.898
501.713	-0.0547491	111.921	199.848	300.077
501.763	-0.157256	111.926	200.124	299.946
501.813	0.0721741	112.091	200.14	299.889
501.864	0.0350822	111.923	199.903	300.328
501.914	0.202914	112.312	200.178	300.044
501.964	0.27659	112.125	199.704	299.682
502.014	-0.0286608	112.337	199.463	299.677
502.065	0.0598557	111.92	199.614	299.804
502.115	0.0680197	112.275	199.744	299.627
502.165	-0.000254295	113.138	199.658	299.674
502.216	-0.1472	112.194	199.964	299.717
502.266	-0.022509	112.084	199.523	300.27
502.316	-0.129662	112.093	199.692	300.246
502.367	-0.321357	112.148	199.611	299.987
502.417	-0.350291	112.3	199.625	299.934
502.467	-0.252017	112.242	199.507	299.595
502.517	-0.157144	112.33	199.752	299.446
502.568	-0.352475	112.984	199.215	299.526
502.618	-0.37979	112.577	199.395	299.732
502.668	-0.351251	112.758	200	300.014
502.719	0.072929	112.857	199.743	299.848
502.769	0.173738	112.473	199.962	299.835
502.819	0.0861981	112.111	200.023	299.952
502.87	0.23907	112.112	199.849	300.07
502.92	0.0905968	112.595	200.135	300.047
502.97	-0.0945123	112.61	200.276	300.179
503.02	0.0129492	112.647	200.062	299.95
503.071	0.153424	112.952	200.096	300.065
503.121	0.207579	112.503	200.109	300.03
503.171	0.0651238	112.385	199.733	300.217
503.222	-0.226119	111.981	199.699	300.281
503.272	-0.118533	112.465	199.986	300.164
503.322	0.214471	112.649	200.017	300.105
503.373	0.123533	112.61	200.106	300.019
503.423	0.102096	112.832	200.312	300.145
503.473	0.150773	113.309	200.099	299.997
503.523	0.213192	112.754	199.87	300.212
503.574	0.157108	113.046	199.867	300.028
503.624	0.166906	112.37	200.053	299.921
503.674	-0.145068	112.089	199.876	299.943
503.725	0.0283335	111.992	200.2	299.695
503.775	0.158633	111.986	199.784	300.04
503.825	0.0144342	112.552	199.793	300.009
503.876	0.00448223	112.783	199.947	299.882
503.926	-0.346499	112.689	199.613	300.056
503.976	-0.109711	112.503	199.606	299.695
504.026	-0.28502	112.837	199.676	299.881
504.077	-0.198891	113.077	200.097	300.266
504.127	-0.176048	112.697	200.133	299.99
504.177	-0.188166	112.514	200.311	299.881
504.228	-0.119898	112.231	200.31	300.165
504.278	-0.127541	112.309	200.138	300.182
504.328	-0.189539	111.956	200.171	300.131
504.379	0.0493071	111.723	200.324	299.774
504.429	-0.0243831	112.63	200.422	299.8
504.479	-0.0303936	112.471	200.418	299.849
504.529	-0.119192	112.763	200.462	299.649
504.58	-0.0426551	112.605	199.924	299.979
504.63	0.206751	112.073	199.873	300.012
504.68	-0.041192	111.887	199.989	300.02
504.731	0.148613	112.307	200.091	300.07
504.781	0.0477644	112.066	200.756	300.022
504.831	0.245877	112.282	199.901	300.165
504.882	-0.0940206	112.849	200.163	300.172
504.932	-0.162232	112.347	200.022	300.183
504.982	-0.118118	111.832	200.09	299.91
505.032	-0.0126088	111.514	200.167	299.998
505.083	-0.0567101	111.924	199.821	300.225
505.133	-0.0561206	111.819	199.815	300.01
505.183	0.319183	111.989	199.835	300.436
505.234	0.388309	112.071	200.524	300.623
505.284	0.138707	111.888	200.649	300.138
505.334	-0.0910367	112.142	200.222	300.258
505.385	-0.120795	112.418	200.263	300.083
505.435	-0.097611	112.226	200.069	300.163
505.485	0.368997	112.018	200.31	299.935
505.535	0.13403	111.439	199.929	299.956
505.586	0.00729206	111.277	199.81	300.091
505.636	-0.14903	111.527	200.23	300.067
505.686	-0.112046	112.156	199.957	300.069
505.737	0.242169	111.622	199.798	300.108
505.787	0.12519	111.512	200.282	299.949
505.837	0.00799513	112.352	200.239	299.766
505.888	-0.0574855	112.151	199.955	299.966
505.938	-0.104295	112.084	200.27	299.948
505.988	-0.312829	112.559	199.997	299.835
506.038	0.069439	111.906	199.609	300.052
506.089	0.126573	112.682	199.244	299.826
506.139	0.100209	112.963	199.724	299.634
506.189	0.133246	112.202	199.831	299.657
506.24	-0.0149999	112.386	199.98	299.669
506.29	0.251027	112.122	199.92	299.665
506.34	0.26317	112.209	199.827	299.784
506.391	0.234376	112.399	199.743	299.655
506.441	0.0193477	111.979	200.384	299.705
506.491	-0.00513977	112.379	200.327	299.602
506.541	0.102689	112.922	200.101	299.835
506.592	0.130244	112.769	199.414	299.655
506.642	0.408036	112.846	199.955	299.644
506.692	0.365423	112.696	200.058	299.521
506.743	0.238856	112.236	200.168	299.465
506.793	0.166704	111.911	200.227	299.561
506.843	0.189977	112.06	200.038	299.553
506.894	0.217531	112.18	200.136	299.894
506.944	0.204484	112.36	200.422	299.924
506.994	0.0354773	112.458	200.532	300.08
507.044	0.019214	112.893	200.088	300.246
507.095	-0.113012	112.772	200.263	300.183
507.145	0.00881791	111.972	200.219	300.086
507.195	0.0800719	112.819	200.171	299.734
507.246	-0.149743	112.464	199.644	299.892
507.296	0.0147173	112.516	199.984	299.702
507.346	-0.0172009	113.032	200.388	299.315
507.397	0.100835	112.797	200.137	299.526
507.447	-0.022749	113.165	200.314	299.759
507.497	-0.0754369	113.187	199.859	300.128
507.547	-0.0919937	112.704	199.738	300.156
507.598	0.267958	112.023	199.574	300.149
507.648	0.226998	111.719	199.717	300.474
507.698	0.281431	112.601	200.161	300.472
507.749	0.120711	112.579	200.26	300.239
507.799	-0.0108802	111.729	200.45	299.901
507.849	-0.210549	111.805	200.083	300.04
507.9	-0.0119798	111.846	199.999	300.065
507.95	-0.0949121	110.527	199.941	300.027
508	0.131459	109.925	199.999	300.226
508.05	0.0819511	110.605	200.594	300.232
508.101	0.187576	111.383	200.023	300.06
508.151	0.0245985	112.367	199.82	299.988
508.201	-0.131936	111.869	200.036	299.659
508.252	-0.256443	112.018	200.046	299.407
508.302	-0.309299	112.324	199.832	300.071
508.352	-0.370444	112.276	199.565	299.824
508.403	-0.283788	112.731	199.588	299.925
508.453	-0.191006	111.897	199.985	300.125
508.503	-0.0683909	112.386	200.175	299.845
508.553	-0.20884	111.974	199.975	299.957
508.604	-0.0524482	111.434	199.711	299.736
508.654	-0.149726	111.441	199.975	300.089
508.704	0.100345	111.298	199.959	299.762
508.755	-0.0485901	112.092	199.72	299.945
508.805	-0.0949481	111.985	199.789	299.763
508.855	-0.0901348	112.483	199.999	299.6
508.906	0.0755109	110.855	199.916	299.671
508.956	0.107237	111.547	199.789	299.515
509.006	0.134384	112.275	200.104	299.723
509.056	0.108767	112.07	199.695	299.639
509.107	0.178293	112.134	199.833	299.44
509.157	-0.179775	112.606	199.507	299.622
509.207	-0.0896109	111.887	199.802	300.039
509.258	-0.202476	111.929	200.081	299.961
509.308	-0.174807	112.118	200.223	299.867
509.358	0.0433455	111.338	200.136	300.107
509.409	0.0799157	111.71	199.954	299.966
509.459	0.0449331	111.269	199.963	299.733
509.509	-0.0704598	111.375	200.136	299.765
509.559	-0.0727786	111.97	200.543	299.919
509.61	0.117956	112.362	200.576	300.325
509.66	0.209653	111.815	200.468	300.472
509.71	0.202171	113.066	200.068	300.337
509.761	0.264258	111.901	200.03	300.194
509.811	0.108833	111.169	199.872	299.908
509.861	0.0138805	111.528	199.694	299.838
509.912	0.22583	111.556	199.947	299.599
509.962	0.159291	111.569	199.939	300.053
510.012	0.0468378	111.43	199.851	300.144
510.062	0.112263	110.738	199.881	300.067
510.113	0.0424414	111.568	199.604	300.172
510.163	-0.0542919	111.561	199.968	300.116
510.213	0.134966	112.651	200.467	300.11
510.264	0.0734601	112.14	200.068	299.879
510.314	0.17507	112.177	199.921	299.918
510.364	0.254089	111.826	199.664	300.078
510.415	0.258691	112.086	200.146	299.924
510.465	0.264498	111.854	199.882	299.851
510.515	0.0646771	110.968	199.584	299.532
510.565	0.322095	112.284	199.754	300.132
510.616	0.327752	111.94	199.906	300.168
510.666	0.347032	112.186	200.337	300.255
510.716	0.380033	112.064	200.037	300.411
510.767	0.600004	112.261	200.181	300.461
510.817	0.320432	111.76	200.004	300.552
510.867	0.147247	112.313	199.817	300.326
510.918	0.209693	111.68	199.705	300.038
510.968	0.267566	111.639	200.05	299.888
511.018	0.383577	111.314	199.937	299.967
511.068	0.640319	112.213	200.436	300.178
511.119	0.360807	112.006	200.346	300.301
511.169	0.369564	111.664	199.962	299.976
511.219	0.378668	111.887	199.712	300.148
511.27	0.400895	111.621	200.429	300.034
511.32	0.438729	112.162	200.459	300.124
511.37	0.486747	111.36	200.738	300.063
511.421	0.575879	111.85	200.883	299.905
511.471	0.64784	111.029	200.941	300.039
511.521	0.499053	110.681	200.359	300.175
511.571	0.436147	110.819	200.114	300.163
511.622	0.431868	111.725	199.954	299.886
511.672	0.36178	111.796	200.294	299.94
511.722	0.431678	110.796	200.382	300.132
511.773	0.458402	110.541	200.605	300.268
511.823	0.586486	111.276	200.524	300.415
511.873	0.693389	111.803	200.616	300.243
511.924	0.730816	112.105	200.374	300.132
511.974	0.856625	112.304	200.598	300.1
512.024	0.561918	112.124	200.576	300.12
512.074	0.50091	112.009	200.278	300.148
512.125	0.496504	111.682	200.052	300.136
512.175	0.688195	111.845	200.12	299.867
512.225	0.60231	111.609	200.518	300.248
512.276	0.494456	111.797	200.962	300.178
512.326	0.676043	111.04	200.993	300.502
512.376	0.735892	110.559	200.729	300.32
512.427	0.975638	110.939	200.501	300.291
512.477	0.726126	111.412	200.826	300.269
512.527	0.809623	111.819	201.145	300.487
512.577	0.818418	111.372	201.024	299.993
512.628	0.882982	112.091	200.452	300.116
512.678	0.963091	112.103	200.762	300.036
512.728	1.09936	111.883	201.147	300.264
512.779	0.972631	111.567	201.049	300.239
512.829	0.957084	112.003	201.039	300.303
512.879	1.22394	111.961	201.221	300.344
512.93	1.24064	111.358	200.825	300.637
512.98	1.33369	111.378	200.649	300.513
513.03	1.34452	111.731	201.184	300.511
513.08	1.66847	111.466	201.038	300.704
513.131	1.76695	111.691	200.945	300.593
513.181	2.03555	111.913	201.214	300.677
513.231	1.95693	111.722	201.142	300.566
513.282	2.17155	111.511	201.566	300.605
513.332	2.34234	111.709	201.45	300.553
513.382	2.64064	111.795	201.315	300.757
513.433	3.01356	112.225	202.026	300.642
513.483	3.61595	112.162	202.267	300.733
513.533	4.05866	111.79	202.553	300.698
513.583	4.71843	112.922	202.794	300.71
513.634	5.36017	111.779	202.991	300.838
513.684	6.61965	111.927	202.833	300.986
513.734	7.32316	111.414	203.211	300.87
513.785	7.87534	110.651	203.28	301.013
513.835	8.61526	110.791	203.56	300.745
513.885	9.41176	112.203	203.867	300.803
513.936	9.90541	111.966	203.936	300.963
513.986	10.5816	111.3	204.116	300.976
514.036	11.0024	111.077	204.625	301.07
514.086	10.8037	111.546	205.183	301.096
514.137	10.9586	111.506	205.422	301.054
514.187	11.0912	111.477	205.829	301.291
514.237	11.1772	111.83	205.931	301.329
514.288	11.4748	111.972	206.603	301.237
514.338	11.8675	111.602	207.252	301.242
514.388	12.3937	111.111	207.691	301.261
514.439	12.9828	111.547	208.376	301.069
514.489	13.7632	111.495	209.076	301.164
514.539	14.1183	111.03	210.104	301.49
514.589	14.6444	111.305	210.84	302.042
514.64	15.8113	111.804	212.056	302.008
514.69	16.8268	111.771	213.736	302.066
514.74	18.0297	112.324	214.947	302.067
514.791	19.2874	112.272	216.762	302.706
514.841	20.5308	112.06	218.178	303.086
514.891	22.016	111.195	219.325	303.091
514.942	23.2703	111.415	220.809	303.217
514.992	24.7565	111.775	222.883	303.136
515.042	25.8352	111.123	225.109	303.583
515.092	27.0912	110.7	227.464	304.351
515.143	28.2559	112.021	229.708	304.528
515.193	28.8836	112.047	231.691	305.005
515.243	29.6879	111.779	233.179	305.781
515.294	30.7165	112.424	235.774	305.948
515.344	31.5772	111.934	237.152	306.748
515.394	32.5584	111.308	238.492	307.252
515.445	33.8034	111.83	240.128	307.653
515.495	34.8403	111.778	240.947	308.063
515.545	35.476	111.05	240.678	308.036
515.595	36.2299	111.639	241.083	308.577
515.646	36.9955	111.713	240.781	309.422
515.696	37.5504	111.649	241.764	310.275
515.746	38.0511	111.443	242.257	311.548
515.797	39.0034	111.876	242.193	313.345
515.847	39.968	111.652	241.865	315.92
515.897	40.8649	111.459	242.609	319.332
515.948	42.249	111.579	242.713	323.031
515.998	43.101	111.451	243.214	327.32
516.048	44.3517	110.719	243.343	330.949
516.098	45.34	110.661	242.617	333.545
516.149	46.2278	111.946	242.579	334.698
516.199	47.2386	111.663	242.092	333.338
516.249	48.4359	111.134	241.773	331.054
516.3	49.087	110.529	241.652	328.105
516.35	50.4318	111.32	241.333	325.597
516.4	51.206	111.254	241.879	323.311
516.451	52.6581	111.721	242.546	322.152
516.501	54.0775	112.066	242.683	321.946
516.551	55.6914	111.477	243.093	322.013
516.601	57.2958	112.262	243.15	322.526
516.652	58.9457	111.701	243.071	323.208
516.702	60.667	111.465	244.36	323.638
516.752	62.4599	111.087	244.192	324.261
516.803	64.5961	110.625	245.048	325.342
516.853	67.4912	110.684	246.157	326.382
516.903	70.1869	111.501	247.518	328.439
516.954	72.9305	111.32	248.39	330.533
517.004	75.9779	111.254	249.315	334.004
517.054	78.7337	111.721	250.114	338.199
517.104	81.0297	112.066	251.028	342.462
517.155	83.6452	111.32	253.153	346.419
517.205	86.0777	111.254	253.309	350.395
517.255	88.1067	111.721	255.239	353.096
517.306	90.8181	112.066	257.257	354.839
517.356	93.1705	111.477	258.707	355.953
517.406	95.3667	112.262	260.71	356.87
517.457	96.9583	111.254	262.412	356.994
517.507	98.3977	109.774	264.157	355.79
517.557	99.2603	110.617	265.828	355.264
517.607	100.102	110.851	267.745	354.391
517.658	100.363	111.489	270.259	353.983
517.708	99.6086	112.255	272.461	354.014
517.758	99.3327	112.43	273.856	353.811
517.809	98.1404	111.603	277.264	354.764
517.859	97.3877	112.16	279.874	355.334
517.909	96.9452	111.737	283.007	355.918
517.96	95.5627	112.53	285.145	356.695
518.01	93.7388	112.793	287.424	358.976
518.06	91.6777	113.563	290.129	360.585
518.11	90.0655	114.284	293.119	362.875
518.161	89.2017	114.621	295.719	365.765
518.211	87.2678	114.793	297.711	369.57
518.261	85.4067	115.317	297.721	373.94
518.312	83.3394	115.267	297.569	377.057
518.362	80.67	114.877	298.533	378.992
518.412	78.6413	115.429	299.268	380.635
518.463	76.7949	115.994	299.83	381.761
518.513	74.6922	115.58	299.459	382.835
518.563	72.7946	116.321	298.542	383.92
518.613	70.7286	116.934	296.536	384.638
518.664	68.6941	116.839	294.298	385.914
518.714	67.3333	117.387	293.626	387.551
518.764	65.2552	117.526	292.732	390.677
518.815	63.3213	117.919	290.767	393.415
518.865	61.4666	118.636	288.548	395.422
518.915	59.4975	118.847	286.196	396.99
518.966	57.7791	118.598	284.595	398.316
519.016	56.0181	119.082	282.806	400.133
519.066	54.3889	119.1	280.018	401.054
519.116	52.3751	119.281	276.345	399.709
519.167	50.5142	119.296	274.061	398.154
519.217	49.0422	119.799	272.153	397.566
519.267	47.6614	119.924	270.968	397.426
519.318	46.8685	120.54	268.663	396.388
519.368	45.6985	120.03	266.99	394.632
519.418	44.3135	120.101	266.73	392.469
519.469	42.938	120.365	264.002	390.62
519.519	41.5575	120.393	261.798	388.617
519.569	39.9537	120.512	259.019	386.599
519.619	38.852	121.743	257.396	384.694
519.67	37.7845	120.96	256.443	383.817
519.72	37.2496	121.255	254.641	383.841
519.77	36.3985	121.485	253.29	383.776
519.821	35.6464	121.401	251.931	383.567
519.871	34.6759	121.397	251.569	381.417
519.921	33.8023	121.973	250.002	380.315
519.972	33.3977	122.63	248.413	379.819
520.022	33.0286	122.785	246.931	379.054
520.072	32.4045	123.304	246.447	377.623
520.122	31.848	123.308	245.335	375.215
520.173	31.1551	123.671	244.428	373.609
520.223	30.6822	123.744	243.131	371.064
520.273	30.4031	123.611	241.784	368.745
520.324	30.1951	124.871	241.206	366.202
520.374	30.2956	125.07	240.487	363.726
520.424	30.2738	125.035	239.324	361.414
520.475	29.8986	125.393	238.942	358.99
520.525	30.0818	126.775	238.17	357.023
520.575	30.1931	126.708	237.947	355.319
520.625	30.4234	126.124	237.783	353.812
520.676	30.7834	126.53	238.181	352.092
520.726	32.0171	127.019	237.712	350.443
520.776	32.4579	127.29	237.417	348.877
520.827	33.0772	127.899	236.798	347.621
520.877	33.4738	128.884	237.183	346.716
520.927	33.8774	129.438	236.898	345.414
520.978	34.3605	130.408	236.37	344.058
521.028	34.6379	130.097	236.042	342.859
521.078	34.9903	130.511	236.509	342.089
521.128	35.4346	131.118	236.851	341.768
521.179	35.7848	132.147	237.096	341.219
521.229	36.4276	132.651	237.403	340.172
521.279	37.2673	133.784	238.491	339.524
521.33	37.536	132.852	238.558	338.696
521.38	37.6004	134.03	239.102	337.977
521.43	37.6972	134.271	239.743	337.899
521.481	37.7159	134.859	240.256	336.908
521.531	37.5144	136.12	240.396	336.456
521.581	37.3086	136.33	240.596	336.514
521.631	37.2845	136.814	241.072	335.957
521.682	37.1645	136.835	241.878	336.12
521.732	36.9561	137.229	243.635	336.181
521.782	36.641	137.717	244.94	336.24
521.833	36.8866	138.865	246.116	336.342
521.883	37.3542	140.274	247.276	336.872
521.933	37.2238	140.705	247.959	337.001
521.984	37.1612	140.516	248.876	336.825
522.034	37.3495	140.826	249.594	336.797
522.084	37.1506	141.113	250.358	336.9
522.134	37.5983	141.295	250.371	336.823
522.185	38.4499	142.091	250.788	337.292
522.235	38.9429	142.559	251.706	337.805
522.285	39.9809	142.819	252.512	337.974
522.336	41.0315	143.544	253.974	337.913
522.386	42.0963	144.435	254.964	338.62
522.436	43.028	145.333	255.011	338.619
522.487	44.2636	145.525	255.552	338.593
522.537	45.9318	145.743	255.398	338.705
522.587	47.2423	145.118	255.476	339.203
522.637	48.8692	147.535	256.341	339.872
522.688	50.4417	148.297	257.29	340.811
522.738	51.7754	148.658	258.379	341.353
522.788	53.0793	149.828	258.668	341.65
522.839	55.1302	150.614	258.37	342.175
522.889	56.4791	151.585	259.148	343.209
522.939	58.2993	151.413	259.685	343.517
522.99	60.0525	150.105	260.086	344.201
523.04	61.9235	150.419	260.06	345.219
523.09	63.5799	151.277	260.122	346.265
523.14	64.9037	151.721	261.01	346.709
523.191	66.2289	153.749	261.568	347.778
523.241	68.0526	153.437	262.084	348.32
523.291	69.5032	153.69	262.57	349.255
523.342	70.7628	153.584	262.903	349.568
523.392	71.7413	154.056	263.4	350.283
523.442	72.5304	155.282	263.234	351.143
523.493	72.8953	154.805	263.539	351.831
523.543	73.9877	155.018	264.729	352.263
523.593	74.9281	156.332	265.059	353.418
523.643	74.9078	156.503	266.098	353.933
523.694	75.1122	156.367	266.367	354.577
523.744	74.6528	157.388	268.08	355.429
523.794	74.2256	157.572	268.876	356.12
523.845	73.8366	159.519	269.222	356.698
523.895	74.3877	161.011	270.532	357.361
523.945	75.0861	161.552	271.992	358.983
523.996	75.1396	162.49	272.833	359.765
524.046	74.965	165.818	274.263	360.623
524.096	75.0445	165.634	275.427	361.684
524.146	75.0565	166.951	276.646	362.214
524.197	74.7857	166.177	277.858	363.572
524.247	74.8707	167.156	278.975	364.268
524.297	75.2495	169.595	280.363	365.471
524.348	75.8184	169.907	281.635	367.464
524.398	76.0479	172.057	283.477	368.458
524.448	76.2953	172.492	283.869	370.046
524.499	76.4898	172.151	284.275	370.723
524.549	76.1279	173.536	285.351	371.589
524.599	76.0822	175.814	286.481	372.541
524.649	76.3396	176.374	287.815	373.385
524.7	76.0608	179.132	289.135	374.898
524.75	75.6815	180.271	290.591	376.685
524.8	76.5518	180.04	291.593	378.541
524.851	76.5147	181.978	292.995	380.048
524.901	76.5814	183.483	293.539	381.171
524.951	76.3564	185.886	294.703	382.309
525.002	76.0556	186.446	295.046	383.736
525.052	75.8857	187.051	295.031	385.51
525.102	74.9851	187.63	294.904	385.862
525.152	73.4427	187.566	295.298	386.573
525.203	72.2015	188.554	294.677	388.079
525.253	71.2445	188.72	294.176	389.71
525.303	70.0877	189.487	293.664	390.229
525.354	69.1692	191.324	293.318	390.301
525.404	67.5593	194.906	291.767	391.859
525.454	66.199	194.755	290.604	393.105
525.505	65.0772	193.833	290.26	395.551
525.555	63.9904	195.48	288.967	397.495
525.605	62.4047	196.243	287.12	398.946
525.655	60.9648	197.14	285.741	398.965
525.706	59.5952	197.715	285.062	399.364
525.756	58.5961	200.043	283.668	400.533
525.806	57.2898	199.472	281.842	401.23
525.857	55.6327	197.508	279.132	400.991
525.907	53.4745	198.073	276.601	399.854
525.957	51.4662	199.656	274.49	400.433
526.008	50.3745	198.131	273.008	401.034
526.058	49.3862	198.096	271.385	401.64
526.108	48.5746	198.017	270.386	402.313
526.158	48.2643	198.066	268.63	402.72
526.209	47.7145	199.628	266.673	402.653
526.259	46.2595	198.657	265.392	400.756
526.309	45.3209	197.975	263.631	400.299
526.36	44.4397	196.704	262.051	399.686
526.41	43.5703	195.834	260.654	398.412
526.46	43.332	195.348	259.324	397.594
526.511	42.6272	195.689	257.969	396.351
526.561	41.797	193.904	256.299	394.801
526.611	41.2129	192.787	255.166	392.57
526.661	40.4035	191.552	253.904	390.226
526.712	39.6232	189.989	252.97	388.071
526.762	38.957	188.32	251.431	386.158
526.812	38.1927	188.586	250.507	383.692
526.863	37.1645	188.39	249.045	381.862
526.913	36.722	187.75	247.903	379.506
526.963	35.8837	185.718	248.024	377.036
527.014	35.4665	183.332	247.538	374.591
527.064	35.1843	182.416	246.649	373.243
527.114	34.7007	182.51	245.049	371.548
527.164	34.14	181.558	244.509	369.223
527.215	33.5168	182.18	243.016	367.234
527.265	33.2887	179.045	242.126	365.157
527.315	33.0002	177.517	241.546	363.201
527.366	32.3144	177.153	241.107	361.468
527.416	31.8899	175.74	240.232	359.363
527.466	31.1227	175.144	239.851	358.428
527.517	30.613	173.435	238.997	357.059
527.567	30.2735	172.996	238.722	356.133
527.617	30.3192	171.421	238.034	355.195
527.667	30.5368	171.371	237.109	353.826
527.718	29.8156	170.523	236.608	352.616
527.768	29.0778	169.169	236.611	350.943
527.818	28.7436	168.206	235.582	349.938
527.869	28.7473	167.664	235.694	348.747
527.919	28.3695	166.814	235.586	347.584
527.969	28.3417	166.07	234.874	347.15
528.02	27.9625	163.698	234.629	346.27
528.07	28.2289	162.732	234.239	345.637
528.12	27.7841	161.417	234.812	345.282
528.17	27.497	161.345	235.031	345.036
528.221	27.3598	161.078	234.618	344.476
528.271	26.9323	161.364	234.6	343.362
528.321	26.438	160.824	233.298	342.111
528.372	26.2086	159.504	233.054	340.984
528.422	25.744	158.754	232.686	341.043
528.472	25.289	157.863	232.083	340.357
528.523	25.0411	157.589	232.011	339.734
528.573	25.1755	156.42	232.11	339.554
528.623	25.1627	155.99	232.274	338.639
528.673	25.5964	153.187	232.692	338.643
528.724	25.4518	151.181	233.249	338.47
528.774	25.2574	152.961	232.786	338.128
528.824	24.6914	154.486	232.965	337.387
528.875	24.3667	154.26	232.864	337.254
528.925	24.2244	152.975	232.329	336.966
528.975	24.1341	152.074	232.276	336.399
529.026	24.0156	151.08	232.51	336.517
529.076	23.8702	149.955	232.513	336.741
529.126	23.8602	149.446	232.846	336.455
529.176	23.6425	149.883	234.018	336.227
529.227	23.3665	148.864	235.278	336.048
529.277	23.3305	148.078	236.627	335.957
529.327	23.2778	148.05	238.177	336.621
529.378	23.0248	147.823	239.45	336.851
529.428	23.2941	147.974	241.243	337.504
529.478	23.1361	147.871	242.909	338.158
529.529	23.105	146.349	244.163	339.788
529.579	23.0054	146.142	245.375	340.672
529.629	22.7433	145.79	247.543	341.557
529.679	22.6765	145.074	249.381	342.563
529.73	22.8101	144.106	250.02	344.72
529.78	22.788	143.008	251.03	346.76
529.83	22.6424	142.096	251.659	349.055
529.881	22.3737	141.887	252.593	351.715
529.931	22.307	140.882	252.759	355.148
529.981	22.3556	140.735	252.942	358.966
530.032	22.0426	140.705	253.789	362.775
530.082	22.0604	141.187	253.486	367.546
530.132	22.0589	140.573	252.517	372.262
530.182	21.8702	140.486	251.988	376.484
530.233	21.9661	140.211	252.512	380.628
530.283	22.3514	138.992	251.945	384.296
530.333	22.6537	138.25	251.343	388.047
530.384	22.3764	138.367	250.458	390.472
530.434	22.364	136.956	249.645	391.838
530.484	22.4479	136.955	248.126	393.417
530.535	23.0128	136.697	247.917	394.542
530.585	22.8815	135.646	248.07	392.865
530.635	23.1446	134.919	247.312	390.823
530.685	23.185	135.219	246.324	387.817
530.736	23.3765	135.074	246.128	385.851
530.786	23.6974	134.789	245.684	382.654
530.836	23.9222	134.043	244.275	378.99
530.887	24.248	132.678	243.828	375.686
530.937	24.9039	132.188	243.658	373.012
530.987	25.6089	132.643	242.992	369.3
531.038	26.3508	132.989	241.952	366.084
531.088	26.5153	132.255	241.736	363.886
531.138	27.2695	132.985	241.512	361.831
531.188	28.2673	131.887	241.331	360.365
531.239	28.6909	130.954	240.965	359.42
531.289	29.4591	130.615	240.584	358.648
531.339	29.9201	130.07	239.883	357.199
531.39	29.9941	129.837	239.009	356.487
531.44	29.5949	130.015	238.686	355.8
531.49	29.9114	130.743	238.567	355.264
531.541	29.6419	130.847	238.751	355.383
531.591	29.5162	130.206	239.199	355.337
531.641	29.1278	130.514	238.56	355.87
531.691	28.8741	130.286	238.446	355.797
531.742	28.5472	130.658	238.595	356.015
531.792	28.443	130.481	239.296	357.268
531.842	28.4383	130.99	240.258	358.034
531.893	28.1949	130.565	240.861	358.338
531.943	27.7742	130.373	241.861	358.111
531.993	27.6412	130.576	241.8	358.195
532.044	27.4149	130.569	241.223	359.044
532.094	27.7119	129.947	241.194	359.282
532.144	27.5425	129.473	241.814	359.671
532.194	27.6563	130.952	241.784	360.202
532.245	27.1403	132.041	242.314	360.528
532.295	27.0378	132.704	242.806	360.344
532.345	27.9844	132.058	242.832	360.817
532.396	28.6576	132.093	243.504	361.259
532.446	29.0282	132.761	243.667	361.404
532.496	28.974	131.994	242.72	361.136
532.547	29.84	132.197	242.821	360.743
532.597	29.7012	132.237	242.964	360.373
532.647	29.8069	133.484	242.835	359.615
532.697	30.082	133.576	242.444	358.801
532.748	30.4345	132.994	242.715	358.218
532.798	31.078	133.742	242.454	358.261
532.848	31.6452	135.233	242.706	357.59
532.899	32.1707	135.631	242.12	356.999
532.949	32.5852	134.722	242.033	356.43
532.999	32.8421	134.421	242.697	356.576
533.05	33.2615	133.492	242.001	356.462
533.1	34.0749	133.955	241.511	356.065
533.15	34.5628	134.853	241.607	355.919
533.2	34.808	135.333	241.87	354.981
533.251	35.6034	136.12	241.618	354.522
533.301	35.5582	136.054	241.898	353.978
533.351	35.2796	136.239	240.713	353.245
533.402	35.2485	135.838	239.551	352.623
533.452	35.329	136.29	239.458	352.239
533.502	35.5709	136.086	239.92	351.659
533.553	35.2626	137.179	239.937	351.107
533.603	35.1414	137.676	239.544	350.548
533.653	34.8231	137.86	238.821	350.246
533.703	34.7515	137.515	238.235	349.531
533.754	34.6688	138.115	238.036	348.881
533.804	34.7157	138.996	238.323	348.318
533.854	34.5529	138.377	237.766	347.646
533.905	34.4916	139.079	237.127	346.659
533.955	34.6444	139.304	236.824	346.359
534.005	34.3572	138.72	236.55	345.874
534.056	34.6858	138.642	235.818	345.399
534.106	34.6914	138.558	235.952	344.473
534.156	34.7363	138.529	235.417	343.828
534.206	34.2315	138.762	235.01	343.497
534.257	34.0188	139.686	234.343	342.883
534.307	33.8385	139.631	234.35	342.196
534.357	33.8029	139.644	234.585	342.061
534.408	34.1705	140.048	233.826	341.658
534.458	33.7738	139.395	233.865	340.515
534.508	33.5186	139.781	233.833	340.434
534.559	33.4248	139.72	233.762	339.831
534.609	33.2598	140.456	233.455	339.249
534.659	33.2319	139.807	233.215	339.229
534.709	33.7243	139.812	233.346	338.96
534.76	33.1108	139.837	233.032	338.348
534.81	32.7155	139.447	232.608	338.315
534.86	32.7377	140.231	231.94	337.965
534.911	32.8677	139.496	231.58	337.799
534.961	32.644	141.559	231.266	337.341
535.011	32.2859	141.294	231.131	337.161
535.062	31.9251	141.242	231.012	336.741
535.112	31.7821	141.595	230.935	336.45
535.162	31.6981	142.832	230.693	336.362
535.212	31.8109	141.105	230.134	336.16
535.263	31.5917	140.991	230.529	335.69
535.313	31.3945	142.111	230.533	335.712
535.363	30.775	142.53	231.02	335.619
535.414	30.7292	143.403	230.716	335.61
535.464	30.9893	142.548	230.063	334.971
535.514	30.8393	141.887	230.56	335.039
535.565	30.6991	139.82	230.267	334.614
535.615	30.6078	141.822	229.858	334.555
535.665	30.287	142.555	229.497	334.786
535.715	30.1546	144.012	229.619	334.769
535.766	30.1702	144.744	229.558	335.048
535.816	29.8754	145.669	229.867	334.513
535.866	29.5788	145.027	229.121	334.308
535.917	29.2862	146.781	229.425	334.247
535.967	29.0819	147.65	229.027	334.508
536.017	28.9208	147.456	229.229	334.541
536.068	28.5997	147.362	229.022	334.123
536.118	28.428	149.058	229.11	333.801
536.168	28.1859	150.246	228.951	333.588
536.218	28.1639	150.82	228.595	334.12
536.269	28.0114	150.417	228.241	333.925
536.319	27.4429	150.06	228.473	333.584
536.369	27.6082	149.466	228.579	333.681
536.42	27.8143	149.259	228.92	333.615
536.47	27.3739	149.719	228.308	334.313
536.52	27.5943	151.24	228.435	334.593
536.571	27.8495	151.565	228.622	334.942
536.621	27.5206	153.204	229.124	335.481
536.671	27.1289	155.065	228.717	335.101
536.721	26.9389	156.256	228.688	335.269
536.772	26.8993	156.679	228.247	335.21
536.822	26.8716	156.894	228.096	335.181
536.872	26.9107	158.879	227.8	335.325
536.923	26.9742	159.744	228.784	335.546
536.973	26.8087	160.221	228.614	335.913
537.023	26.4314	160.782	228.965	336.031
537.074	26.3826	159.748	228.807	336.261
537.124	26.2601	160.658	228.675	336.554
537.174	26.0432	162.512	228.691	336.224
537.224	25.9607	162.824	228.68	336.723
537.275	25.6994	162.293	228.878	337.133
537.325	25.4791	164.233	228.754	337.874
537.375	25.7697	163.59	229.005	337.938
537.426	25.8425	164.997	228.871	338.083
537.476	26.1654	167.046	229.22	338.271
537.526	26.1754	167.61	228.713	338.439
537.577	26.3395	167.391	229.319	338.825
537.627	26.1519	168.186	228.202	338.883
537.677	26.0656	167.417	228.787	339.144
537.727	26.0329	167.604	229.072	339.34
537.778	26.3968	168.403	229.259	339.519
537.828	26.4096	170.065	229.116	339.377
537.878	25.9942	170.665	228.752	339.719
537.929	26.022	171.147	229.375	339.861
537.979	25.7818	173.001	229.507	340.538
538.029	25.5893	172.625	229.859	340.115
538.08	25.9448	172.453	230.121	340.476
538.13	26.2862	172.874	230.439	340.904
538.18	26.4104	173.236	230.434	341.013
538.23	26.42	173.036	230.587	341.064
538.281	26.386	173.162	230.385	341.466
538.331	26.4347	172.831	229.984	340.614
538.381	26.4082	173.12	230.135	340.55
538.432	26.2922	173.799	230.249	341.006
538.482	26.6741	174.179	230.877	341.21
538.532	26.8299	176.364	230.451	341.892
538.583	26.8182	175.948	230.474	341.953
538.633	26.6976	175.963	230.426	341.616
538.683	26.9809	176.588	230.805	341.406
538.733	27.0624	176.242	230.985	341.761
538.784	27.3097	176.105	230.776	341.715
538.834	27.3749	175.101	231.503	341.7
538.884	27.3358	175.345	231.715	342.295
538.935	27.4708	174.785	231.98	341.736
538.985	27.7328	173.019	232.367	341.741
539.035	27.9272	174.261	233.132	342.279
539.086	28.2144	175.206	232.855	342.461
539.136	28.497	174.153	232.866	342.521
539.186	28.259	175.241	233.221	342.741
539.236	28.2622	173.943	233.168	342.153
539.287	28.6564	174.818	233.084	342.242
539.337	28.9691	175.726	233.149	342.53
539.387	29.1575	175.05	233.149	342.274
539.438	28.9535	173.899	233.232	341.503
539.488	28.8181	173.501	233.759	341.932
539.538	28.9174	173.359	233.528	342.21
539.589	29.1217	174.478	233.449	341.741
539.639	29.4062	174.911	233.879	342.557
539.689	30.019	174.169	234.573	342.818
539.739	30.0005	174.559	234.562	342.902
539.79	29.4977	174.087	234.561	342.844
539.84	29.4448	173.483	234.143	342.175
539.89	29.6775	174.001	234.228	342.755
539.941	29.6187	173.803	234.736	342.821
539.991	29.5823	173.729	235.754	343.158
540.041	29.9297	172.852	235.411	343.46
540.092	30.041	172.825	235.498	343.237
540.142	30.5011	173.644	235.518	343.049
540.192	30.7306	174.51	235.71	343.949
540.242	30.7388	173.103	236.203	344.153
540.293	30.2573	174.225	236.645	344.485
540.343	30.2951	174.164	236.554	344.081
540.393	30.2014	173.411	236.549	344.036
540.444	30.3661	174.632	235.968	344.33
540.494	30.3385	176.996	236.726	344.16
540.544	30.8055	176.502	237.006	344.912
540.595	31.0551	176.562	237.183	344.833
540.645	31.2031	175.207	237.712	345.441
540.695	31.4283	173.91	237.696	346.157
540.745	31.1167	173.953	237.401	345.789
540.796	30.0583	172.642	237.705	345.772
540.846	29.6543	173.123	238.475	346.07
540.896	30.351	173.441	238.134	346.096
540.947	31.2318	173.097	238.166	346.859
540.997	31.5872	173.034	238.534	347.145
541.047	31.9811	172.897	238.635	346.775
541.098	32.2771	170.956	238.977	346.927
541.148	32.079	171.379	238.455	346.983
541.198	32.3182	170.456	238.744	347.445
541.248	32.1022	169.378	238.895	347.234
541.299	32.0725	171.241	239.214	347.766
541.349	32.2303	169.528	239.709	348.166
541.399	32.4753	168.425	239.725	348.132
541.45	32.4481	168.886	239.611	348.327
541.5	32.663	166.77	239.407	348.364
541.55	32.7336	164.445	239.997	347.786
541.601	32.6322	164.654	240.24	348.029
541.651	32.6293	166.28	240.314	348.477
541.701	32.5434	166.743	239.875	348.591
541.751	32.3371	166.476	239.923	348.539
541.802	32.1173	165.189	240.295	349.118
541.852	32.6982	164.517	240.182	348.898
541.902	32.8025	162.659	240.1	349.051
541.953	33.1	160.448	240.242	349.048
542.003	33.1951	160.414	240.393	349.244
542.053	33.6521	159.904	240.461	349.344
542.104	33.5192	160.027	240.737	349.91
542.154	33.5349	158.868	240.999	349.995
542.204	33.1161	159.055	240.571	349.922
542.254	33.395	158.064	240.653	349.485
542.305	33.6301	157	240.996	349.966
542.355	33.8499	156.073	241.652	350.396
542.405	34.1127	155.469	242.144	350.221
542.456	34.0245	155.056	242.124	350.022
542.506	34.3078	155.481	241.624	350.302
542.556	34.3944	154.04	241.722	350.412
542.607	34.4913	154.525	242.08	351.002
542.657	34.9508	153.145	241.75	351.812
542.707	35.0816	151.806	243.239	352.092
542.757	35.3162	151.345	243.326	352.035
542.808	35.7259	150.891	243.303	352.14
542.858	35.4731	151.115	243.692	351.963
542.908	35.3978	149.681	243.678	352.536
542.959	35.7176	151.104	243.628	352.38
543.009	35.7498	149.717	243.242	352.264
543.059	35.76	148.742	243.905	352.259
543.11	36.5078	148.355	243.979	352.339
543.16	36.3402	146.99	244.35	352.358
543.21	36.4461	146.133	244.206	352.928
543.26	36.1149	145.959	244.268	352.954
543.311	36.4504	145.499	244.476	353.287
543.361	36.7041	145.428	244.851	353.552
543.411	37.1085	143.828	245.304	353.621
543.462	37.0552	142.73	245.486	354.525
543.512	37.1494	143.295	245.728	354.159
543.562	37.4564	142.567	245.803	354.156
543.613	37.6554	141.821	246.639	354.284
543.663	38.0458	141.232	246.021	354.618
543.713	38.0274	141.108	246.504	355.019
543.763	37.9128	141.001	246.588	355.007
543.814	37.9557	140.399	246.337	355.087
543.864	38.4615	139.881	247.217	355.423
543.914	38.4177	140.121	247.246	355.564
543.965	38.6667	137.893	247.495	355.56
544.015	38.8458	138.532	247.531	355.329
544.065	38.7107	137.82	247.291	355.276
544.116	38.479	137.637	247.121	354.854
544.166	38.6744	136.751	246.521	354.803
544.216	38.7086	136.465	246.706	354.949
544.266	38.2144	136.495	247.338	355.014
544.317	38.2185	136.37	247.895	355.061
544.367	38.6901	136.637	247.946	354.812
544.417	38.9625	135.975	248.394	354.811
544.468	39.0584	135.652	248.673	355.369
544.518	39.3009	135.615	248.255	355.125
544.568	39.0865	136.434	248.076	355.421
544.619	38.8545	135.718	247.95	355.698
544.669	38.7925	134.105	247.83	355.101
544.719	38.8616	133.524	247.664	354.881
544.769	38.9283	133.821	247.718	354.145
544.82	38.4949	132.662	248.162	353.623
544.87	38.6556	132.946	248.315	353.86
544.92	38.0516	133.142	248.042	354.014
544.971	37.9153	133.144	248.05	354.191
545.021	38.1879	132.65	247.84	354.825
545.071	38.3734	132.254	247.677	354.125
545.122	38.7999	131.937	248.539	353.875
545.172	38.2638	132.237	248.408	353.591
545.222	38.2704	132.35	248.132	353.329
545.272	37.674	132.097	247.848	353.884
545.323	37.7721	131.664	247.83	354.264
545.373	37.9699	131.316	247.246	354.783
545.423	38.1103	131.467	246.788	354.323
545.474	37.6778	130.104	246.371	353.803
545.524	37.0623	130.798	246.68	353.017
545.574	37.0457	130.494	247.336	353.006
545.625	36.6215	130.297	247.275	353.299
545.675	36.6148	129.432	247.118	353.502
545.725	36.5728	130.655	246.091	353.242
545.775	36.4967	130.477	245.761	352.968
545.826	36.1697	129.308	245.359	351.631
545.876	36.1276	129.03	244.791	351.605
545.926	36.3629	129.206	245.402	352.099
545.977	36.312	129.832	246.387	352.04
546.027	36.3382	129.686	246.804	352.422
546.077	36.4431	129.016	246.887	352.195
546.128	36.1752	129.02	246.142	352.6
546.178	36.0663	128.69	245.616	352.177
546.228	36.1006	128.43	245.48	352.304
546.278	35.6147	128.187	244.659	352.522
546.329	35.4893	128.152	244.651	352.497
546.379	35.558	127.688	244.306	352.466
546.429	35.4264	127.161	245.284	352.606
546.48	35.3635	126.503	245.128	352.773
546.53	35.6453	127.501	245.076	352.37
546.58	35.4774	128.236	245.585	352.647
546.631	35.0482	128.626	244.936	352.709
546.681	34.7897	128.795	244.049	352.717
546.731	34.4249	129.285	243.13	352.357
546.781	33.973	127.744	243.31	352.609
546.832	34.3007	127.8	243.85	352.584
546.882	34.3623	127.114	244.065	352.579
546.932	34.4724	127.612	243.844	352.065
546.983	34.4687	128.308	243.104	351.547
547.033	34.2384	128.411	243.099	351.32
547.083	34.1698	127.027	242.557	351.141
547.134	33.9499	127.269	242.814	351.923
547.184	34.0226	126.99	242.552	352.106
547.234	33.8645	126.921	242.608	352.213
547.284	33.7873	127.267	243.159	352.007
547.335	33.426	126.508	242.635	351.511
547.385	33.0982	126.281	241.794	351.661
547.435	33.2806	126.735	241.667	351.592
547.486	33.1284	126.525	240.887	351.238
547.536	33.4909	126.748	240.82	350.971
547.586	33.206	126.52	240.622	351.612
547.637	32.8305	127.468	240.39	351.966
547.687	32.5294	127.236	240.244	351.624
547.737	32.8041	126.996	240.69	351.625
547.787	32.5216	127.326	241.45	351.719
547.838	32.8177	126.92	241.586	351.779
547.888	33.0999	126.956	241.016	351.56
547.938	32.8961	126.484	240.782	351.611
547.989	33.2163	125.995	240.744	351.511
548.039	33.0095	125.635	240.395	351.37
548.089	32.4466	125.718	239.605	351.289
548.14	31.7802	125.711	239.528	351.363
548.19	31.7133	125.533	240.523	350.907
548.24	31.8534	125.977	240.082	351.098
548.29	32.0667	125.682	240.2	350.753
548.341	31.8397	125.325	240.091	350.706
548.391	31.6863	124.514	239.711	350.287
548.441	31.562	124.687	240.043	350.396
548.492	31.3091	125.388	239.67	350.247
548.542	31.3821	125.925	239.344	350.099
548.592	31.1301	124.764	238.816	349.702
548.643	30.9633	124.581	238.15	349.736
548.693	30.8123	124.557	238.08	349.754
548.743	31.082	125.854	238.473	350.165
548.793	31.0466	125.525	238.87	350.679
548.844	30.8795	125.237	239.161	350.425
548.894	30.744	124.674	239.008	350.343
548.944	30.6303	124.497	239.325	350.002
548.995	30.8101	123.583	240.174	350.383
549.045	31.1803	124.423	240.251	351.182
549.095	31.1563	123.527	240.424	351.087
549.146	31.3182	123.882	239.52	350.327
549.196	31.2041	123.056	239.403	349.998
549.246	31.2465	122.508	239.176	349.856
549.296	31.3613	123.154	238.947	349.855
549.347	31.29	123.832	239.046	350.282
549.397	31.3036	125.165	239.729	350.51
549.447	31.5713	124.923	240.477	350.429
549.498	31.4967	124.1	240.493	350.568
549.548	31.2049	124.685	240.247	349.819
549.598	31.2054	125.397	238.739	349.191
549.649	30.9425	124.458	238.727	349.054
549.699	30.812	123.947	238.504	349.05
549.749	30.9005	124.177	239.098	349.159
549.799	30.7255	124.321	238.299	349.591
549.85	30.809	123.682	237.89	349.054
549.9	30.8232	124.588	238.272	348.832
549.95	30.6101	124.2	238.518	349.234
550.001	30.7606	124.08	238.605	349.312
550.051	31.0741	124.254	238.958	349.047
550.101	31.1155	124.31	239.021	349.091
550.152	30.8693	125.047	238.904	348.528
550.202	30.6338	124.607	238.696	348.386
550.252	30.5186	124.834	238.809	348.635
550.302	30.766	124.716	239.09	349.286
550.353	31.0139	124.586	239.738	349.722
550.403	30.955	124.451	239.336	349.757
550.453	31.2349	124.986	239.678	349.969
550.504	31.4038	124.26	240.161	350.574
550.554	31.7469	124.19	240.278	350.646
550.604	32.0421	123.668	240.004	350.291
550.655	31.8514	124.307	239.923	349.32
550.705	31.7169	124.046	240.023	349.29
550.755	31.3021	123.617	239.142	349.422
550.805	31.3761	123.695	238.609	349.382
550.856	31.3177	124.063	238.843	349.513
550.906	31.5119	124.921	239.185	349.758
550.956	31.6989	124.516	239.049	349.735
551.007	31.7875	123.733	239.198	349.635
551.057	31.2141	123.01	239.122	350.054
551.107	31.4755	123.069	239.597	350.328
551.158	31.793	123.709	239.864	350.338
551.208	32.2254	123.441	240.37	350.691
551.258	32.4731	123.436	240.212	350.822
551.308	32.194	124.297	240.095	350.872
551.359	32.3587	124.464	239.453	350.984
551.409	32.3046	124.074	239.996	350.577
551.459	32.3246	125.004	240.304	350.319
551.51	32.5801	125.142	239.672	350.352
551.56	32.232	124.708	239.472	350.571
551.61	32.0302	124.942	240.157	350.356
551.661	31.737	124.328	239.774	350.008
551.711	31.7129	124.867	239.665	350.05
551.761	31.9605	125.124	239.602	350.778
551.811	32.6989	124.223	239.636	350.74
551.862	32.6934	124.742	239.613	350.507
551.912	32.796	124.505	239.145	350.017
551.962	32.5609	124.377	239.325	350.439
552.013	32.5154	124.881	239.754	350.313
552.063	32.5177	125.165	240.383	350.356
552.113	32.3408	124.38	240.346	350.451
552.164	32.549	124.061	240.166	350.858
552.214	32.5441	124.116	240.018	351.112
552.264	33.0255	124.362	239.92	351.09
552.314	32.9805	125.596	239.656	350.731
552.365	32.8864	126.476	239.492	351.034
552.415	32.9203	125.786	239.793	351.021
552.465	33.2841	125.375	240.298	351.268
552.516	32.9913	124.724	239.792	351.486
552.566	33.2236	124.261	240.091	351.461
552.616	33.0451	124.537	239.826	351.394
552.667	32.9398	124.776	239.694	351.232
552.717	32.811	124.485	240.351	351.782
552.767	32.8053	124.109	240.87	351.491
552.817	33.0962	125.068	240.826	351.215
552.868	33.3398	124.938	240.446	350.827
552.918	33.3717	125.308	240.229	350.334
552.968	33.0345	125.75	240.822	350.603
553.019	32.3591	126.359	240.828	351.033
553.069	32.3099	125.243	240.732	350.754
553.119	32.6769	125.07	241.306	350.91
553.17	32.6867	125.372	241.127	351.191
553.22	32.7649	125.818	241.525	351.209
553.27	33.3135	126.079	240.955	351.273
553.32	33.3095	125.313	241.095	350.693
553.371	33.1678	124.103	240.278	350.895
553.421	32.9606	123.496	240.386	350.471
553.471	32.9117	124.152	240.967	350.684
553.522	32.6884	124.867	240.995	350.809
553.572	32.5802	125.755	240.687	350.661
553.622	32.5873	126.292	240.981	350.927
553.673	33.0923	126.454	241.399	351.609
553.723	33.651	125.619	241.413	351.722
553.773	33.6089	125.885	241.846	351.22
553.823	33.5449	126.723	242.459	351.678
553.874	33.4935	126.98	241.457	351.573
553.924	33.4325	126.818	241.34	351.648
553.974	33.2828	125.936	241.096	351.529
554.025	33.1379	126.349	241.215	351.366
554.075	33.1657	126.721	241.11	351.389
554.125	33.1076	125.731	241.02	351.386
554.176	33.064	126.148	241.093	351.508
554.226	33.3884	127.611	241.995	351.413
554.276	33.3256	126.71	241.465	351.428
554.326	33.2997	126.215	241.229	350.944
554.377	33.076	126.396	242.24	350.936
554.427	33.1629	126.038	242.617	351.298
554.477	33.3749	124.776	242.757	351.5
554.528	33.7681	124.808	243.026	351.071
554.578	33.5544	126.089	243.606	350.889
554.628	33.7132	126.153	243.372	351.431
554.679	33.8267	126.658	242.855	351.254
554.729	33.5731	127.173	242.421	351.555
554.779	33.5321	126.902	242.19	351.521
554.829	33.2718	127.823	241.93	351.322
554.88	33.4674	127.806	242.118	351.073
554.93	33.204	127.893	241.845	350.702
554.98	32.8173	126.873	242.241	351.033
555.031	32.9072	126.817	242.467	351.608
555.081	33.4573	126.639	243.119	351.453
555.131	33.3559	127.491	242.417	351.331
555.182	33.2926	127.002	242.488	350.935
555.232	33.1125	126.921	242.173	351.111
555.282	33.0227	127.184	242.31	350.949
555.332	33.2179	127.13	242.138	351.225
555.383	33.3664	127.305	242.621	351.293
555.433	33.3976	126.955	243.476	350.992
555.483	33.5328	127.764	243.429	350.844
555.534	33.4155	127.82	243.144	351.314
555.584	33.612	127.698	242.962	351.363
555.634	33.7184	127.648	243.162	351.561
555.685	33.5726	127.412	243.073	351.416
555.735	33.2619	128.278	243.091	351.981
555.785	33.1576	128.002	243.215	351.738
555.835	33.5356	128.778	243.355	352.071
555.886	33.6682	128.936	242.841	352.08
555.936	33.9159	128.554	243.204	351.93
555.986	33.6224	128.387	243.355	351.82
556.037	33.4348	128.374	243.392	351.98
556.087	33.4457	129.371	243.876	352.381
556.137	33.5454	129.052	243.606	352.835
556.188	33.4802	129.638	242.761	352.973
556.238	33.233	129.762	242.341	351.936
556.288	33.3743	130.373	242.605	352.053
556.338	33.0336	131.83	243.497	352.06
556.389	33.0971	130.718	243.613	351.194
556.439	32.6175	130.058	242.966	351.181
556.489	32.5057	129.905	242.942	351.118
556.54	32.5896	129.735	243.094	351.083
556.59	32.9386	129.982	242.629	351.874
556.64	33.149	129.281	242.732	352.524
556.691	33.4771	129.402	243.055	352.157
556.741	33.5349	129.251	242.605	352.268
556.791	33.4095	128.662	242.448	351.693
556.841	33.0063	128.841	243.266	351.222
556.892	32.8066	129.027	243.206	351.476
556.942	33.2233	128.776	243.538	351.805
556.992	33.2968	129.653	243.606	352.123
557.043	33.5915	131.016	243.354	352.014
557.093	33.9955	131.179	243.319	352.576
557.143	33.9115	130.893	243.213	352.053
557.194	33.3984	131.298	243.128	352.096
557.244	33.4999	130.693	243.482	351.51
557.294	33.4796	131.044	243.323	351.215
557.344	33.342	131.439	243.562	351.044
557.395	33.1656	131.287	243.123	350.827
557.445	32.8441	131.708	243.424	351.013
557.495	32.4511	131.926	243.09	351.204
557.546	32.783	131.87	242.931	351.111
557.596	33.3433	132.126	243.02	351.307
557.646	33.6903	132.292	243.449	351.206
557.697	33.6888	132.835	243.246	350.989
557.747	33.3081	132.881	242.8	351.147
557.797	33.5529	132.816	242.693	351.013
557.847	33.4118	132.772	242.366	350.953
557.898	33.5341	131.748	242.481	351.288
557.948	33.2344	131.634	242.713	351.459
557.998	33.2753	131.848	242.847	351.967
558.049	33.3829	132.656	242.759	352.473
558.099	34.066	133.585	243.215	352.65
558.149	34.5729	132.869	243.284	352.844
558.2	34.4258	131.296	242.8	352.755
558.25	33.9677	132.244	242.985	352.685
558.3	33.8616	131.201	242.722	352.086
558.35	33.6098	132.061	242.145	351.384
558.401	33.6059	131.876	242.844	351.715
558.451	33.6842	132.124	242.884	351.199
558.501	33.692	131.92	242.605	351.431
558.552	34.0858	132.908	242.809	351.938
558.602	34.0012	133.09	243.115	352.137
558.652	33.8398	133.273	242.486	351.741
558.703	33.3151	132.729	241.777	351.885
558.753	33.246	132.415	242.087	351.976
558.803	33.6061	132.186	242.478	351.313
558.853	33.6019	131.856	242.615	350.769
558.904	33.7826	132.676	242.222	350.917
558.954	33.8768	132.423	242.139	351.352
559.004	33.822	132.694	241.884	351.54
559.055	33.8045	132.89	242.223	351.442
559.105	33.5912	131.539	241.865	351.479
559.155	33.8384	131.466	242.001	351.754
559.206	33.7761	132.456	241.185	351.083
559.256	33.7766	132.904	241.063	350.816
559.306	33.3323	133.348	241.595	350.996
559.356	33.6193	133.202	241.389	351.702
559.407	33.3649	132.611	241.404	351.945
559.457	33.5808	133.08	241.483	351.424
559.507	33.9644	133.769	241.449	351.664
559.558	33.9518	134.176	241.602	351.686
559.608	33.9633	132.924	241.361	351.511
559.658	33.8	133.062	241.875	351.913
559.709	33.7779	133.663	241.172	351.641
559.759	33.4461	134.335	240.702	351.423
559.809	33.1725	135.377	241.132	351.06
559.859	33.4001	134.463	240.906	350.981
559.91	33.3308	134.17	240.682	351.078
559.96	33.681	133.057	240.739	351.137
560.01	33.761	132.598	240.592	351.04
560.061	33.8741	133.327	240.885	351.27
560.111	33.7685	132.676	240.639	351.163
560.161	33.5656	133.527	240.488	351.283
560.212	33.4688	133.646	240.144	351.165
560.262	33.5636	133.632	240.304	351.07
560.312	33.9233	134.039	241.024	351.374
560.362	33.7937	133.378	241.369	352.142
560.413	33.8446	134.099	242.366	352.355
560.463	34.3498	133.038	242.485	352.275
560.513	34.6986	132.565	242.377	352.278
560.564	34.5932	133.061	242.079	352.034
560.614	34.8521	132.703	242.309	352.133
560.664	34.9336	132.937	241.999	352.023
560.715	34.5933	132.892	241.011	352.579
560.765	34.7057	133.384	241.418	352.279
560.815	34.3129	134.151	241.097	351.825
560.865	34.0582	133.781	241.023	352.193
560.916	34.1548	133.698	241.788	352.184
560.966	34.9013	133.731	242.508	352.404
561.016	34.997	133.307	242.477	352.13
561.067	34.7892	132.979	242.092	352.194
561.117	34.7733	134.071	242.049	352.339
561.167	34.9499	133.223	241.562	351.49
561.218	35.1654	131.925	241.441	351.272
561.268	34.8898	133.266	241.669	351.729
561.318	34.5732	132.028	241.888	351.627
561.368	34.2674	132.835	242.248	351.677
561.419	34.2	133.952	242.351	351.82
561.469	34.4839	133.026	242.469	352.623
561.519	34.6676	132.458	242.907	352.827
561.57	34.9844	132.123	242.641	352.868
561.62	34.6427	133.169	242.256	352.108
561.67	34.6104	134.043	241.449	351.292
561.721	34.5636	133.252	241.245	351.886
561.771	34.6472	132.535	241.574	351.864
561.821	34.9155	132.508	241.732	352.261
561.871	35.1642	132.928	242.245	351.354
561.922	34.6804	132.542	241.859	351.916
561.972	34.4499	132.021	241.701	352.065
562.022	34.5161	132.203	242.046	351.543
562.073	34.8615	133.409	241.619	351.525
562.123	34.9326	134.594	241.606	351.324
562.173	34.84	134.102	242.015	351.083
562.224	34.569	133.293	241.622	351.736
562.274	34.8768	132.975	242.279	351.939
562.324	35.1077	133.162	241.995	352.304
562.374	34.9705	134.227	241.598	352.289
562.425	35.0427	133.47	241.816	352.604
562.475	35.1897	132.387	241.007	352.287
562.525	35.1644	134.026	240.506	352.062
562.576	35.243	134.053	241.61	351.587
562.626	35.4082	133.798	242.487	351.816
562.676	35.4582	132.418	242.177	351.935
562.727	35.5602	132.441	241.917	352.214
562.777	35.5443	132.888	242.268	352.337
562.827	35.499	132.431	241.749	351.919
562.877	35.3341	132.378	241.981	351.794
562.928	35.3941	132.777	241.367	351.707
562.978	35.1239	132.962	241.573	351.667
563.028	34.9255	133.445	241.842	352.012
563.079	35.2644	133.956	242.04	351.953
563.129	35.205	132.835	241.543	351.59
563.179	35.0633	132.361	241.537	351.591
563.23	34.8965	133.276	241.42	351.85
563.28	34.8655	132.82	241.918	351.558
563.33	35.1105	132.671	241.791	351.377
563.38	35.2479	131.466	241.401	351.345
563.431	35.2733	131.103	241.125	351.464
563.481	35.577	131.946	241.794	352.473
563.531	35.7061	132.592	242.474	352.542
563.582	35.6627	132.594	242.441	352.246
563.632	35.6479	132.592	242.305	352.375
563.682	35.7628	133.373	242.18	352.067
563.733	35.916	133.632	242.007	351.465
563.783	35.7583	132.964	241.563	351.605
563.833	35.8986	132.662	241.702	352.249
563.883	36.2672	133.205	242.076	352.013
563.934	36.3779	132.766	242.523	352.261
563.984	36.3393	132.779	242.549	352.378
564.034	36.2844	133.098	242.771	352.538
564.085	36.3604	132.553	242.698	352.851
564.135	36.1767	132.583	242.886	352.621
564.185	36.0901	133.412	242.381	352.335
564.236	36.4259	133.386	242.92	353.006
564.286	36.6375	133.358	242.403	352.967
564.336	36.722	133.588	242.764	352.676
564.386	36.95	133.397	242.755	352.489
564.437	36.6777	133.473	243.382	352.722
564.487	36.1343	133.852	242.267	353.077
564.537	36.1945	134.143	242.698	353.267
564.588	36.6527	134.395	242.766	353.293
564.638	36.7337	134.134	243.16	354.085
564.688	36.7014	134.047	242.801	353.837
564.739	36.8144	135.301	242.852	353.665
564.789	37.1222	134.988	242.833	353.943
564.839	37.2501	134.797	242.961	354.337
564.889	37.8913	134.927	243.185	354.346
564.94	37.5966	134.74	243.289	353.88
564.99	36.5868	134.435	242.805	354.313
565.04	36.5561	134.067	243.555	353.672
565.091	36.7371	134.712	243.421	353.866
565.141	36.8563	134.382	243.558	353.365
565.191	36.8673	135.231	243.423	352.993
565.242	36.8445	135.344	243.725	353.138
565.292	36.9684	135.764	243.713	353.775
565.342	37.0059	136.15	243.547	353.888
565.392	37.2081	136.265	243.451	354.109
565.443	37.2689	135.282	243.585	353.999
565.493	37.3727	135.574	243.049	353.923
565.543	37.6519	136.766	242.71	353.67
565.594	37.9238	137.574	243.424	353.763
565.644	38.1354	136.324	244.188	354.327
565.694	37.8944	135.681	244.529	354.194
565.745	37.735	135.571	244.605	353.999
565.795	37.746	136.137	244.29	354.075
565.845	37.6329	136.268	245.472	354.162
565.895	37.6258	137.063	244.645	353.566
565.946	37.3536	136.726	244.362	353.999
565.996	37.3895	138.004	244.432	354.041
566.046	37.9301	137.347	244.882	354.426
566.097	37.882	138.189	245.382	354.225
566.147	38.0836	138.862	245.712	354.76
566.197	38.4286	139.352	244.601	354.375
566.248	38.1032	138.776	244.445	353.896
566.298	37.5985	138.668	244.381	353.93
566.348	37.7509	138.702	244.51	354.248
566.398	38.1286	139.333	244.937	354.469
566.449	38.1951	139.839	245.086	354.826
566.499	38.5214	139.58	244.392	355.025
566.549	38.8218	139.472	244.242	355.284
566.6	38.346	138.919	244.911	354.6
566.65	37.9248	139.638	244.656	354.866
566.7	37.6862	140.464	245.082	354.508
566.751	37.8452	141.208	244.377	354.234
566.801	38.0099	141.431	244.748	354.65
566.851	38.0967	141.498	245.034	355.101
566.901	38.2029	141.093	246.106	354.459
566.952	38.2063	141.916	246.159	354.661
567.002	38.1918	142.665	245.956	354.823
567.052	37.9645	141.995	245.779	354.975
567.103	37.8418	141.738	245.514	355.254
567.153	37.8805	142.439	245.759	355.019
567.203	38.497	143.726	245.99	354.671
567.254	38.3868	143.191	245.475	354.94
567.304	38.0178	143.607	245.242	355.224
567.354	38.4932	144.132	244.991	355.305
567.404	38.5275	144.895	245.656	355.129
567.455	38.3899	145.757	246.062	355.305
567.505	38.3471	145.165	246.176	355.296
567.555	38.0815	145.786	246.925	355.761
567.606	38.6011	145.372	247.234	355.633
567.656	38.8369	145.88	247.009	356.408
567.706	38.3752	145.369	246.568	356.403
567.757	38.3862	145.837	246.996	356.203
567.807	38.6727	145.719	246.027	356.218
567.857	38.7312	146.379	246.035	356.66
567.907	38.8439	147.895	246.742	356.236
567.958	38.8924	147.24	246.614	356.234
568.008	38.7942	147.815	246.248	355.971
568.058	38.7325	147.084	246.395	355.434
568.109	38.592	148.262	246.508	355.005
568.159	38.2154	150.199	245.616	355.285
568.209	37.9504	150.095	246.819	355.726
568.26	38.4572	148.989	247.044	355.734
568.31	38.7054	148.995	246.734	355.819
568.36	38.3223	149.273	246.732	355.627
568.41	37.913	149.906	246.45	355.702
568.461	37.8889	149.321	246.507	355.473
568.511	38.3119	150.238	246.931	355.565
568.561	38.1121	150.96	246.702	355.547
568.612	38.0329	151.668	246.85	355.485
568.662	38.1294	150.52	247.616	355.347
568.712	38.2639	150.757	247.635	355.285
568.763	38.2884	152.05	247.849	355.651
568.813	38.2597	150.179	247.448	355.832
568.863	38.2891	150.259	246.885	355.381
568.913	37.9347	150.604	246.544	354.483
568.964	37.8068	149.971	246.481	354.778
569.014	37.4268	149.352	246.497	355.21
569.064	37.5198	149.57	246.6	355.852
569.115	38.0023	149.549	247.457	356.602
569.165	37.986	151.038	247.505	357.007
569.215	38.2672	151.583	247.527	356.834
569.266	38.0196	152.04	248.243	356.665
569.316	38.6041	152.708	248.143	356.589
569.366	38.0586	152.416	248.815	356.222
569.416	38.175	151.737	247.866	356.129
569.467	38.1871	152.581	248.118	357.051
569.517	37.95	152.842	248.757	357.125
569.567	37.8472	151.48	247.367	356.716
569.618	37.9277	151.694	247.415	356.059
569.668	37.574	151.548	247.899	355.431
569.718	37.7765	151.85	247.649	355.085
569.769	38.1523	152.192	247.741	355.383
569.819	38.1697	151.83	247.919	355.71
569.869	37.921	152.774	247.249	355.713
569.919	37.7344	152.296	247.574	355.574
569.97	37.6443	150.871	246.875	355.639
570.02	37.5433	152.093	247.084	356.853
570.07	37.4901	152.895	247.986	356.796
570.121	37.7464	153.351	248.501	357.093
570.171	38.0472	153.023	248.597	356.789
570.221	38.5068	152.094	248.15	356.712
570.272	38.0562	152.749	247.729	356.246
570.322	37.6223	152.572	248.242	356.073
570.372	37.2887	152.471	248.234	356.424
570.422	36.9152	152.992	247.918	356.47
570.473	36.9381	152.088	247.894	356.519
570.523	37.1398	152.114	248.721	356.712
570.573	38.2161	151.705	248.748	357.4
570.624	37.9732	150.434	249.134	356.956
570.674	37.7861	151.318	249.74	356.655
570.724	37.8208	151.429	249.689	357.019
570.775	37.8422	151.133	248.678	356.998
570.825	37.5712	151.196	248.765	357.096
570.875	37.4505	149.51	248.526	357.094
570.925	37.6127	148.757	249.028	357.738
570.976	37.892	148.217	249.153	357.842
571.026	37.5901	149.541	248.759	357.664
571.076	37.7967	150.374	248.454	357.422
571.127	38.0238	149.912	248.507	356.81
571.177	37.6731	150.21	248.029	357.099
571.227	36.9981	151.395	247.896	357.37
571.278	37.1199	151.9	247.385	357.102
571.328	36.984	150.348	248.367	357.013
571.378	36.6766	149.493	248.331	356.745
571.428	36.9357	150.577	248.223	356.725
571.479	37.0705	150.276	248.524	356.599
571.529	37.4203	150.414	248.529	356.79
571.579	37.1094	150.494	248.35	357.117
571.63	37.1024	149.827	248.104	357.411
571.68	37.2288	149.133	248.15	357.003
571.73	37.0815	148.992	248.561	356.885
571.781	37.0487	148.787	247.822	356.646
571.831	36.5877	149.13	248.307	357.071
571.881	36.5774	148.439	248.181	356.985
571.931	36.7964	148.951	248.172	356.572
571.982	37.1746	149.107	248.028	357.391
572.032	36.9489	149.253	247.743	357.341
572.082	36.9559	149.111	247.571	356.409
572.133	37.0548	147.765	247.969	356.489
572.183	36.6735	147.537	247.925	356.688
572.233	36.5461	147.976	248.306	357.096
572.284	36.2018	147.895	247.681	357.25
572.334	36.1009	148.062	247.668	356.903
572.384	36.1014	148.777	248.043	356.772
572.434	36.0835	148.072	248.634	356.858
572.485	35.9228	149.262	248.446	357.769
572.535	36.1491	148.534	248.175	357.783
572.585	36.5363	149.073	248.186	357.945
572.636	36.8399	148.218	248.136	357.614
572.686	36.7953	148.539	247.917	357.17
572.736	36.5812	147.903	248.184	356.666
572.787	36.1521	147.3	247.931	356.644
572.837	35.7707	148.067	248.191	356.635
572.887	35.7947	146.593	248.026	356.771
572.937	35.6522	147.084	247.985	357.725
572.988	35.59	146.112	247.551	357.56
573.038	36.192	147.784	247.842	357.267
573.088	36.4115	146.226	248.115	357.725
573.139	36.4828	146.282	248.075	357.631
573.189	36.2253	146.87	247.893	357.415
573.239	36.0721	146.074	246.944	356.936
573.29	35.9514	146.345	246.709	357.179
573.34	35.5802	146.155	246.819	356.337
573.39	35.2887	146.513	246.958	356.129
573.44	35.1354	146.99	247.519	356.647
573.491	35.3196	147.534	247.345	356.797
573.541	35.4543	146.528	247.46	356.759
573.591	36.2053	144.665	247.484	356.919
573.642	35.6906	144.521	247.22	357.344
573.692	35.7385	145.455	247.304	357.079
573.742	35.6266	146.496	247.094	356.985
573.793	35.4616	146.338	246.529	357.177
573.843	35.2685	146.749	246.489	357.138
573.893	35.5198	146.192	246.767	357.456
573.943	35.5751	145.502	247.27	356.903
573.994	35.3981	145.669	247.065	356.732
574.044	35.525	145.01	247.11	357.054
574.094	35.5248	145.154	247.068	356.47
574.145	35.1875	145.597	246.768	356.127
574.195	34.9848	145.459	246.468	355.97
574.245	34.5855	144.082	246.229	356.324
574.296	34.6445	144.357	246.23	356.497
574.346	34.8996	144.266	246.732	356.95
574.396	34.9669	144.167	247.403	356.982
574.446	34.4336	143.749	247.142	356.92
574.497	34.5164	143.562	246.491	357.072
574.547	35.1868	144.073	246.681	357.262
574.597	35.1356	144.394	246.895	357.38
574.648	34.9689	143.677	246.984	357.146
574.698	35.2245	143.11	246.298	356.562
574.748	34.8896	141.749	246.722	357.192
574.799	34.8643	142.409	246.481	356.975
574.849	34.5711	142.728	246.444	356.657
574.899	34.5918	142.244	247.28	356.524
574.949	34.7542	142.381	247.115	356.993
575	34.6421	143.578	247.295	357.554
575.05	34.8272	142.699	247.347	357.595
575.1	34.7919	144.095	247.185	356.999
575.151	34.5359	143.906	246.99	356.848
575.201	34.5725	143.396	246.962	356.675
575.251	34.7501	143.131	247.099	357.265
575.302	34.8313	142.814	246.566	356.929
575.352	34.612	141.538	246.509	355.945
575.402	34.6141	141.399	247.069	355.973
575.452	34.2113	140.886	247.165	356.441
575.503	34.7259	142.783	246.997	356.64
575.553	34.8517	142.046	247.074	357.049
575.603	34.6015	142.586	247.032	357.307
575.654	34.3153	143.109	246.064	357.389
575.704	34.2353	142.578	246.29	357.227
575.754	34.5136	142.057	246.437	357.023
575.805	34.4747	142.74	246.706	357.572
575.855	34.5072	142.708	246.604	357.489
575.905	34.1722	143.056	246.245	356.443
575.955	34.4164	142.654	246.555	357.116
576.006	34.7278	142.322	247.077	357.085
576.056	34.7402	142.569	246.865	357.275
576.106	34.5069	143.899	246.509	357
576.157	34.2612	142.879	246.765	357.077
576.207	34.2511	142.34	246.466	357.133
576.257	34.2477	140.585	246.615	356.927
576.308	34.1271	141.14	246.671	357.106
576.358	34.3379	141.395	246.533	357.174
576.408	34.1893	140.471	246.545	357.28
576.458	34.0305	140.618	246.725	356.712
576.509	33.8897	141.922	246.175	356.807
576.559	33.6591	141.818	245.662	356.529
576.609	33.7426	142.211	245.944	356.33
576.66	34.064	142.704	245.715	355.959
576.71	33.935	141.287	245.02	356.261
576.76	33.6492	141.451	246.366	356.149
576.811	33.6126	141.762	245.992	356.28
576.861	33.798	142.322	245.483	356.601
576.911	33.8938	141.167	245.897	357.128
576.961	34.0429	141.551	245.607	357.264
577.012	34.252	142.024	245.348	356.662
577.062	34.1859	142.216	245.956	356.432
577.112	34.0037	142.449	246.964	355.897
577.163	33.9077	141.301	247.1	356.014
577.213	34.0498	141.303	246.345	356.103
577.263	33.8262	141.786	246.229	356.761
577.314	33.6322	142.564	246.044	356.384
577.364	33.6013	142.034	245.909	356.387
577.414	33.3188	143.318	245.921	356.819
577.464	33.4656	143.07	245.55	356.988
577.515	33.8817	141.69	246.094	356.678
577.565	34.0053	140.988	245.894	356.365
577.615	33.9299	140.887	245.7	356.678
577.666	33.9346	141.571	245.762	356.51
577.716	33.79	141.804	245.917	356.696
577.766	33.8992	141.991	246.654	357.126
577.817	33.8801	141.298	246.741	357.046
577.867	33.7286	141.194	246.465	357.303
577.917	33.79	140.895	246.322	356.985
577.967	34.1521	140.163	246.267	356.735
578.018	34.348	140.109	246.011	357.518
578.068	34.2609	140.055	245.94	357.569
578.118	34.2613	140.445	246.537	357.987
578.169	34.1842	139.89	246.984	357.625
578.219	34.1285	139.994	245.85	357.498
578.269	34.2307	140.171	245.754	357.789
578.32	33.9006	140.682	245.683	356.935
578.37	33.6769	141.315	245.696	357.217
578.42	34.1236	141.436	245.874	357.497
578.47	34.2984	141.396	245.377	357.355
578.521	33.7457	141.422	245.706	357.283
578.571	33.6505	140.1	245.795	356.682
578.621	33.7756	139.666	245.996	356.758
578.672	33.6761	139.395	245.895	357.219
578.722	33.5843	140.023	246.73	357.498
578.772	33.4307	139.012	246.56	357.276
578.823	33.439	140.333	246.711	357.064
578.873	33.6852	139.338	246.357	356.928
578.923	33.9396	140.622	246.418	356.52
578.973	33.9103	140.857	245.724	356.732
579.024	33.6162	139.887	246.444	357.238
579.074	33.6721	140.372	246.002	357.555
579.124	33.8459	140.263	246.138	357.725
579.175	34.2971	140.744	246.579	357.49
579.225	34.2535	142.242	246.144	357.529
579.275	34.1182	141.503	247.078	357.509
579.326	33.642	139.621	247.257	357.138
579.376	33.7775	140.131	247.33	357.502
579.426	33.8252	140.256	246.512	357.104
579.476	33.6527	141.609	246.159	356.901
579.527	33.6743	141.99	246.178	357.664
579.577	33.8303	141.075	245.961	357.407
579.627	33.9456	139.843	245.719	356.977
579.678	33.9261	138.961	245.957	357.135
579.728	33.7987	140.957	245.823	356.913
579.778	34.1686	139.859	245.944	357.13
579.829	34.3095	139.972	245.553	357.455
579.879	33.9455	140.252	245.807	357.125
579.929	33.4543	140.517	246.077	357.102
579.979	33.4786	140.294	246.386	356.513
580.03	33.2021	140.035	246.39	356.466
580.08	33.3043	139.448	245.966	356.335
580.13	33.478	141.099	245.511	357.038
580.181	33.9169	141.419	245.449	356.953
580.231	33.807	141.479	245.441	356.692
580.281	33.5991	141.191	245.602	356.551
580.332	33.5039	139.787	245.852	356.825
580.382	32.9791	141.355	245.945	357.31
580.432	33.1532	141.278	245.994	356.991
580.482	33.5631	142.311	245.64	356.392
580.533	33.0231	141.1	245.89	356.712
580.583	33.5727	141.174	245.383	356.483
580.633	33.3652	141.249	245.695	356.395
580.684	33.4832	140.595	245.734	356.884
580.734	33.6916	141.765	246.115	356.959
580.784	33.5403	141.024	246.12	357.379
580.835	33.5218	140.028	246.584	357.638
580.885	33.6443	140.262	246.375	357.261
580.935	33.8871	139.446	246.807	357.369
580.985	33.8419	138.985	246.293	357.546
581.036	33.5598	139.292	246.158	357.197
581.086	33.3354	140.776	245.493	357.333
581.136	33.0447	140.729	245.678	357.132
581.187	32.8738	140.68	245.646	357.268
581.237	32.6863	141.073	245.497	356.874
581.287	33.0907	140.088	244.924	356.842
581.338	32.9304	139.648	245.307	356.73
581.388	32.9269	139.841	245.349	356.045
581.438	33.4409	138.802	245.103	356.443
581.488	33.7029	139.46	246.091	356.483
581.539	33.3943	139.366	245.955	356.243
581.589	33.5099	139.745	245.772	356.541
581.639	33.6958	139.417	245.833	356.902
581.69	34.2654	139.025	245.866	357.127
581.74	33.8111	138.837	245.971	357.169
581.79	33.4211	139.115	245.755	356.659
581.841	33.1028	138.928	244.821	356.906
581.891	33.1277	139.005	245.143	357.093
581.941	33.8651	139.589	245.348	356.708
581.991	33.9332	139.49	245.618	356.846
582.042	33.9876	139.35	246.01	356.697
582.092	33.6988	139.554	245.396	356.596
582.142	33.2047	140.629	245.219	356.952
582.193	33.0595	139.34	245.401	356.884
582.243	32.877	139.611	246.136	357.178
582.293	32.9028	140.29	245.817	357.902
582.344	33.1752	140.113	245.936	357.569
582.394	33.5003	140.388	246.396	357.379
582.444	33.3271	141.042	245.846	357.061
582.494	33.1907	140.383	245.332	356.912
582.545	33.1466	139.536	244.835	356.754
582.595	33.0204	140.064	244.719	356.599
582.645	32.6757	139.11	244.554	356.592
582.696	32.9489	138.811	244.079	356.672
582.746	32.7215	140.02	244.563	356.748
582.796	33.1134	141.066	244.493	356.776
582.847	33.1923	141.232	245.24	357.672
582.897	33.0948	139.879	244.771	357.321
582.947	33.0437	139.281	244.56	357.306
582.997	32.9398	139.555	244.347	356.823
583.048	33.3519	140.829	244.702	356.253
583.098	33.2868	139.23	244.939	356.082
583.148	32.6714	140.972	243.975	356.059
583.199	32.4838	140.97	243.946	355.898
583.249	32.6343	141.086	244.43	356.211
583.299	32.7078	141.798	244.638	356.293
583.35	33.0486	141.132	244.925	357.177
583.4	33.0381	140.95	244.797	356.739
583.45	32.6589	139.929	244.514	356.481
583.5	32.8876	139.334	244.423	356.282
583.551	32.6437	139.736	244.235	355.651
583.601	32.4919	140.214	244.186	355.155
583.651	32.3187	140.167	244.188	355.365
583.702	32.7396	140.602	245.191	356.572
583.752	32.7533	140.788	245.147	356.446
583.802	32.7307	140.1	244.195	356.002
583.853	32.6379	138.937	244.242	356.359
583.903	32.5995	139.096	244.083	356.783
583.953	32.2294	139.641	244.146	356.582
584.003	32.3288	139.777	244.191	356.002
584.054	32.2092	139.791	244.029	355.733
584.104	32.2942	139.047	244.361	355.991
584.154	32.3998	138.926	244.639	356.099
584.205	32.8517	139.611	244.567	355.842
584.255	32.4603	138.867	244.036	355.877
584.305	31.9415	139.425	244.182	355.909
584.356	32.3208	139.861	244.446	355.604
584.406	32.2885	139.927	243.983	355.939
584.456	32.4781	139.82	244.69	356.254
584.506	32.3821	139.912	245.106	356.095
584.557	32.1928	140.422	245.031	356.439
584.607	31.9882	139.535	245.052	356.777
584.657	32.0998	139.909	244.856	356.592
584.708	32.449	139.367	244.529	356.184
584.758	32.4715	139.451	243.991	355.745
584.808	32.2815	139.33	244.06	355.552
584.859	31.9825	139.831	244.622	355.694
584.909	32.1524	140.546	244.988	355.922
584.959	32.4253	139.616	245.141	356.11
585.009	32.2012	140.513	244.754	355.858
585.06	32.3177	141.063	244.349	356.579
585.11	32.8199	141.998	244.669	356.525
585.16	33.1829	141.087	244.572	356.647
585.211	33.1417	139.92	245.424	357.325
585.261	33.4556	139.907	246.001	357.85
585.311	33.8513	139.42	245.936	357.368
585.362	33.7104	138.232	245.873	356.983
585.412	33.3046	138.483	245.615	356.645
585.462	32.9673	138.927	244.953	356.884
585.512	33.053	139.866	245.467	356.59
585.563	32.77	139.657	245.532	356.606
585.613	32.4568	139.693	245.016	356.903
585.663	32.952	139.432	244.832	355.461
585.714	32.7393	139.489	243.509	355.162
585.764	32.4945	139.627	243.233	355.505
585.814	31.9537	140.241	243.55	355.742
585.865	31.8631	139.509	243.612	355.667
585.915	32.3646	138.888	243.802	355.823
585.965	32.3341	138.267	244.928	356.036
586.015	32.304	138.512	244.791	356.437
586.066	32.3953	138.695	243.916	356.185
586.116	32.5372	138.282	244.2	355.768
586.166	32.7746	139.394	244.953	356.831
586.217	32.4446	138.244	243.42	356.688
586.267	32.6235	138.668	243.999	356.707
586.317	32.5825	138.812	244.373	356.444
586.368	32.4371	138.564	244.834	356.755
586.418	32.1352	138.361	244.54	356.663
586.468	31.714	138.119	244.87	356.052
586.518	31.779	138.953	244.711	355.797
586.569	31.8382	138.379	244.555	355.479
586.619	31.8025	139.363	244.007	355.976
586.669	31.7118	139.126	243.326	355.856
586.72	32.1778	138.65	243.36	356.665
586.77	32.0345	138.573	243.907	356.059
586.82	31.5462	137.275	243.562	355.321
586.871	31.1827	138.196	243.641	355.156
586.921	31.2606	137.926	243.346	355.209
586.971	32.0605	138.208	243.778	355.228
587.021	31.9207	138.349	243.494	355.407
587.072	31.9226	136.788	244.074	355.293
587.122	31.8894	137.586	244.302	354.499
587.172	32.1514	137.501	243.8	355.376
587.223	32.3867	137.398	243.814	355.215
587.273	31.9472	137.745	243.116	355.327
587.323	31.7868	137.738	242.982	354.915
587.374	31.8314	137.237	243.529	354.568
587.424	31.6229	138.263	243.636	354.551
587.474	31.9905	138.108	243.881	354.931
587.524	31.7073	137.789	243.736	355.57
587.575	32.3298	137.022	244.03	355.878
587.625	32.2103	137.331	244.027	356.418
587.675	32.2014	137.12	244.262	356.025
587.726	31.7628	137.675	243.831	354.804
587.776	31.6204	137.142	243.334	354.682
587.826	31.6047	137.43	242.901	354.519
587.877	31.243	137.333	242.951	354.788
587.927	31.4505	137.542	242.728	354.783
587.977	31.1655	137.603	242.467	355.015
588.027	31.5566	137.167	242.073	355.331
588.078	31.762	136.64	242.908	355.593
588.128	32.3163	137.764	242.861	355.482
588.178	31.903	136.857	243.049	355.222
588.229	31.807	135.994	243.236	355.072
588.279	31.7699	135.542	243.317	354.813
588.329	31.8597	136.808	242.828	354.687
588.38	31.8263	135.521	243.461	354.298
588.43	31.849	136.421	243.409	354.569
588.48	31.7577	137.393	242.643	354.586
588.53	31.5724	136.714	242.962	354.561
588.581	31.8707	136.519	242.971	354.492
588.631	32.1138	136.684	243.41	355.105
588.681	32.3948	137.024	244.041	355.44
588.732	32.2077	135.412	244.24	355.436
588.782	31.8574	136.922	243.798	355.712
588.832	31.7232	137.595	242.962	355.657
588.883	31.8772	137.033	243.217	355.203
588.933	32.3524	136.564	242.578	355.68
588.983	31.9975	136.785	243.337	355.335
589.033	31.6755	136.753	243.408	355.243
589.084	31.4637	136.532	243.533	355.269
589.134	31.2162	135.772	242.786	354.971
589.184	31.3066	136.781	242.58	354.696
589.235	31.5949	137	243.146	354.737
589.285	31.3215	137.187	242.818	353.979
589.335	31.4082	137.463	242.161	354.22
589.386	31.3788	136.706	242.758	354.452
589.436	31.4465	135.947	243.147	354.162
589.486	31.2892	135.894	242.362	354.594
589.536	31.2981	135.481	242.6	355.092
589.587	31.1247	135.882	242.969	355.071
589.637	31.3238	135.621	243.019	354.812
589.687	30.9598	136.247	242.357	354.547
589.738	31.2063	137.162	241.769	354.047
589.788	31.7522	136.97	242.09	354.502
589.838	31.8625	136.467	242.382	354.644
589.889	32.4813	136.477	243.418	355.238
589.939	32.5533	135.62	243.432	355.888
589.989	32.5332	135.713	242.259	355.714
590.039	32.0738	136.309	241.856	354.992

## Sheet: Figure 2a
Capacity/mA.h/g	Ewe/V
3.33973e-06	2.01021
0.04202	2.24944
0.08404	2.34519
0.12606	2.42367
0.16808	2.49182
0.2101	2.55275
0.25212	2.60814
0.29414	2.65916
0.33616	2.70671
0.37818	2.7512
0.4202	2.79331
0.46222	2.83323
0.50424	2.871
0.54626	2.90717
0.58828	2.94148
0.6303	2.97413
0.67232	3.0039
0.71434	3.03386
0.75636	3.06233
0.79838	3.08954
0.8404	3.115
0.88242	3.13858
0.92444	3.15817
0.96646	3.1782
1.00848	3.19623
1.05049	3.21278
1.09251	3.2277
1.13453	3.24114
1.17655	3.25345
1.21857	3.26451
1.26059	3.27446
1.30261	3.28343
1.34463	3.29172
1.38665	3.29915
1.42867	3.30623
1.47069	3.31232
1.51271	3.31796
1.55473	3.32349
1.59675	3.32842
1.63877	3.33295
1.68079	3.33715
1.72281	3.34125
1.76483	3.34496
1.80685	3.34864
1.84887	3.35212
1.89089	3.35548
1.93291	3.35876
1.97493	3.3617
2.01695	3.36472
2.05897	3.36741
2.10099	3.37009
2.14301	3.3728
2.18503	3.37547
2.22705	3.3779
2.26907	3.38017
2.31109	3.38227
2.35311	3.38452
2.39513	3.38687
2.43715	3.3888
2.47917	3.39094
2.52119	3.39287
2.56321	3.39497
2.60523	3.3968
2.64724	3.39737
2.68926	3.39934
2.73128	3.40113
2.7733	3.40281
2.81532	3.40453
2.85734	3.40644
2.89936	3.40814
2.94138	3.40975
2.9834	3.41152
3.02542	3.41328
3.06744	3.41471
3.10946	3.4163
3.15148	3.41788
3.1935	3.41939
3.23552	3.42095
3.27754	3.42244
3.31956	3.42403
3.36158	3.42538
3.4036	3.42699
3.44562	3.4285
3.48764	3.42981
3.52966	3.43134
3.57168	3.43274
3.6137	3.43415
3.65572	3.43543
3.69774	3.43675
3.73976	3.43816
3.78178	3.43955
3.8238	3.44049
3.86582	3.44183
3.90784	3.44322
3.94986	3.44442
3.99188	3.44574
4.0339	3.44708
4.07592	3.4482
4.11794	3.44941
4.15996	3.45061
4.20198	3.45177
4.244	3.453
4.28602	3.45435
4.32804	3.45555
4.37006	3.45666
4.41208	3.4579
4.4541	3.45905
4.49612	3.4601
4.53814	3.46128
4.58016	3.4623
4.62218	3.46365
4.6642	3.46468
4.70622	3.46571
4.74824	3.46674
4.79026	3.46806
4.83228	3.46911
4.8743	3.47003
4.91632	3.47119
4.95834	3.47215
5.00036	3.47331
5.04238	3.47427
5.0844	3.47536
5.12642	3.47646
5.16844	3.47742
5.21046	3.47841
5.25248	3.4794
5.2945	3.48036
5.33652	3.48143
5.37854	3.48233
5.42056	3.48336
5.46258	3.48424
5.5046	3.48517
5.54662	3.48605
5.58864	3.48712
5.63066	3.48798
5.67268	3.48893
5.7147	3.48972
5.75672	3.49084
5.79874	3.49157
5.84076	3.49262
5.88278	3.49344
5.9248	3.49428
5.96682	3.49523
6.00884	3.49609
6.05086	3.49697
6.09288	3.49774
6.1349	3.49863
6.17692	3.49959
6.21894	3.50035
6.26096	3.50123
6.30298	3.50203
6.345	3.5027
6.38702	3.50358
6.42904	3.5044
6.47106	3.50509
6.51308	3.50585
6.5551	3.50671
6.59712	3.50745
6.63914	3.50807
6.68116	3.50885
6.72318	3.50971
6.7652	3.51041
6.80722	3.51112
6.84924	3.51185
6.89126	3.51257
6.93328	3.51337
6.9753	3.51383
7.01732	3.51469
7.05934	3.51536
7.10136	3.51609
7.14338	3.51668
7.1854	3.51735
7.22742	3.51817
7.26944	3.51864
7.31146	3.51958
7.35348	3.52025
7.3955	3.52073
7.43752	3.52139
7.47954	3.52195
7.52156	3.52269
7.56358	3.52334
7.6056	3.52403
7.64762	3.52449
7.68964	3.52496
7.73166	3.52571
7.77368	3.5263
7.8157	3.52701
7.85772	3.52743
7.89974	3.52802
7.94176	3.52859
7.98378	3.5293
8.0258	3.53001
8.06782	3.53043
8.10984	3.531
8.15186	3.53161
8.19388	3.53214
8.2359	3.53266
8.27792	3.53321
8.31994	3.5339
8.36196	3.53417
8.40398	3.53455
8.44599	3.53507
8.48801	3.53566
8.53003	3.53625
8.57205	3.53678
8.61407	3.53728
8.65609	3.53782
8.69811	3.53814
8.74013	3.53877
8.78215	3.53927
8.82417	3.53976
8.86619	3.54028
8.90821	3.54074
8.95023	3.54135
8.99225	3.54165
9.03427	3.54213
9.07629	3.54268
9.11831	3.54316
9.16033	3.5436
9.20235	3.54404
9.24437	3.54458
9.28639	3.54507
9.32841	3.5454
9.37043	3.54593
9.41244	3.54631
9.45446	3.54673
9.49648	3.54713
9.5385	3.54765
9.58052	3.54799
9.62254	3.54855
9.66456	3.54876
9.70658	3.54925
9.7486	3.54988
9.79062	3.55013
9.83264	3.55057
9.87466	3.55107
9.91668	3.55141
9.9587	3.55168
10.0007	3.55198
10.0427	3.55258
10.0847	3.55303
10.1268	3.55347
10.1688	3.55351
10.2108	3.5541
10.2528	3.55447
10.2949	3.55466
10.3369	3.55519
10.3789	3.55548
10.4209	3.55599
10.4629	3.5562
10.5049	3.55659
10.547	3.55712
10.589	3.55752
10.631	3.55777
10.673	3.55804
10.715	3.55832
10.7571	3.5588
10.7991	3.55914
10.8411	3.55943
10.8831	3.55977
10.9252	3.56002
10.9672	3.56029
11.0092	3.56071
11.0512	3.56088
11.0932	3.56132
11.1352	3.56172
11.1773	3.56193
11.2193	3.56239
11.2613	3.56252
11.3033	3.5631
11.3453	3.56317
11.3874	3.56361
11.4294	3.56378
11.4714	3.56413
11.5134	3.56434
11.5555	3.56474
11.5975	3.56493
11.6395	3.56533
11.6815	3.56556
11.7235	3.56589
11.7655	3.56611
11.8076	3.56632
11.8496	3.56661
11.8916	3.56688
11.9336	3.5672
11.9756	3.56745
12.0177	3.56779
12.0597	3.56806
12.1017	3.56844
12.1437	3.56865
12.1857	3.56877
12.2278	3.5693
12.2698	3.56942
12.3118	3.56959
12.3538	3.56988
12.3958	3.57014
12.4379	3.57041
12.4799	3.57089
12.5219	3.57091
12.5639	3.57133
12.6059	3.57156
12.648	3.57169
12.69	3.57213
12.732	3.57226
12.774	3.57257
12.816	3.5728
12.8581	3.57293
12.9001	3.57324
12.9421	3.57356
12.9841	3.57381
13.0261	3.57383
13.0682	3.57417
13.1102	3.57436
13.1522	3.57461
13.1942	3.57486
13.2362	3.57511
13.2783	3.57534
13.3203	3.57574
13.3623	3.57585
13.4043	3.57595
13.4463	3.57648
13.4884	3.57669
13.5304	3.57686
13.5724	3.577
13.6144	3.57723
13.6564	3.57746
13.6985	3.57776
13.7405	3.57788
13.7825	3.57824
13.8245	3.57843
13.8665	3.5786
13.9086	3.57881
13.9506	3.57919
13.9926	3.57937
14.0346	3.57965
14.0766	3.57975
14.1187	3.5799
14.1607	3.58032
14.2027	3.58049
14.2447	3.58082
14.2867	3.58097
14.3288	3.58128
14.3708	3.58147
14.4128	3.58171
14.4548	3.58196
14.4968	3.58212
14.5389	3.58242
14.5809	3.58259
14.6229	3.58284
14.6649	3.58299
14.7069	3.58326
14.749	3.58359
14.791	3.58385
14.833	3.58404
14.875	3.58418
14.917	3.58435
14.9591	3.58469
15.0011	3.58504
15.0431	3.58509
15.0851	3.58536
15.1271	3.58565
15.1692	3.5858
15.2112	3.58611
15.2532	3.58641
15.2952	3.58658
15.3372	3.5867
15.3793	3.58714
15.4213	3.58727
15.4633	3.58742
15.5053	3.58769
15.5473	3.58796
15.5894	3.58832
15.6314	3.5884
15.6734	3.58863
15.7154	3.58912
15.7574	3.58914
15.7995	3.58943
15.8415	3.58972
15.8835	3.58991
15.9255	3.5904
15.9675	3.59029
16.0096	3.59069
16.0516	3.5908
16.0936	3.59113
16.1356	3.59142
16.1776	3.59176
16.2197	3.59187
16.2617	3.59218
16.3037	3.59248
16.3457	3.59264
16.3877	3.59302
16.4298	3.59336
16.4718	3.5935
16.5138	3.59394
16.5558	3.5942
16.5978	3.59449
16.6398	3.59468
16.6819	3.59485
16.7239	3.59518
16.7659	3.5955
16.8079	3.59563
16.8499	3.596
16.892	3.59623
16.934	3.5964
16.976	3.59678
17.018	3.59703
17.0601	3.59749
17.1021	3.59774
17.1441	3.59795
17.1861	3.59842
17.2281	3.59863
17.2702	3.5989
17.3122	3.59928
17.3542	3.59963
17.3962	3.59997
17.4382	3.60028
17.4803	3.6007
17.5223	3.60079
17.5643	3.60123
17.6063	3.60167
17.6483	3.60197
17.6903	3.6023
17.7324	3.60274
17.7744	3.60304
17.8164	3.60344
17.8584	3.60373
17.9004	3.604
17.9425	3.60444
17.9845	3.60486
18.0265	3.60524
18.0685	3.60558
18.1105	3.60608
18.1526	3.60623
18.1946	3.60669
18.2366	3.60715
18.2786	3.60749
18.3206	3.60786
18.3627	3.60822
18.4047	3.6086
18.4467	3.60927
18.4887	3.60944
18.5307	3.60992
18.5728	3.61024
18.6148	3.61062
18.6568	3.61108
18.6988	3.61156
18.7408	3.612
18.7829	3.6123
18.8249	3.61284
18.8669	3.61339
18.9089	3.61364
18.9509	3.61397
18.993	3.61441
19.035	3.61484
19.077	3.6153
19.119	3.61572
19.161	3.61628
19.2031	3.61673
19.2451	3.61695
19.2871	3.61756
19.3291	3.61794
19.3711	3.61855
19.4132	3.61882
19.4552	3.61929
19.4972	3.61977
19.5392	3.6201
19.5812	3.6205
19.6232	3.62109
19.6653	3.62151
19.7073	3.62197
19.7493	3.62235
19.7913	3.62271
19.8333	3.62325
19.8754	3.62359
19.9174	3.62397
19.9594	3.62445
20.0014	3.62495
20.0434	3.62519
20.0855	3.62579
20.1275	3.62617
20.1695	3.62659
20.2115	3.62708
20.2535	3.62756
20.2956	3.62783
20.3376	3.62831
20.3796	3.62886
20.4216	3.62924
20.4636	3.62962
20.5056	3.63004
20.5477	3.63041
20.5897	3.6309
20.6317	3.63115
20.6737	3.63169
20.7157	3.63213
20.7578	3.63253
20.7998	3.63293
20.8418	3.63323
20.8838	3.63402
20.9259	3.63419
20.9679	3.63468
21.0099	3.63499
21.0519	3.63541
21.0939	3.63577
21.1359	3.63636
21.178	3.63654
21.22	3.63694
21.262	3.63747
21.304	3.63774
21.346	3.63824
21.3881	3.63866
21.4301	3.63913
21.4721	3.63953
21.5141	3.63988
21.5561	3.64026
21.5982	3.6407
21.6402	3.64114
21.6822	3.64162
21.7242	3.64196
21.7662	3.64217
21.8083	3.64255
21.8503	3.64297
21.8923	3.64339
21.9343	3.64374
21.9763	3.64408
22.0184	3.64454
22.0604	3.64496
22.1024	3.64551
22.1444	3.64582
22.1864	3.64616
22.2284	3.64641
22.2705	3.64685
22.3125	3.64734
22.3545	3.64755
22.3965	3.6479
22.4385	3.64839
22.4806	3.64874
22.5226	3.64927
22.5646	3.64954
22.6066	3.65007
22.6486	3.65027
22.6907	3.65074
22.7327	3.65111
22.7747	3.65149
22.8167	3.65181
22.8587	3.65204
22.9008	3.6525
22.9428	3.653
22.9848	3.65336
23.0268	3.65357
23.0688	3.65418
23.1109	3.65447
23.1529	3.65475
23.1949	3.65529
23.2369	3.65555
23.2789	3.65596
23.321	3.65632
23.363	3.65655
23.405	3.65695
23.447	3.6576
23.489	3.65785
23.5311	3.65811
23.5731	3.6584
23.6151	3.65901
23.6571	3.65945
23.6991	3.65958
23.7412	3.65998
23.7832	3.66061
23.8252	3.6609
23.8672	3.66132
23.9092	3.66163
23.9513	3.66201
23.9933	3.6623
24.0353	3.66268
24.0773	3.66315
24.1193	3.66342
24.1613	3.66396
24.2034	3.6642
24.2454	3.66451
24.2874	3.66497
24.3294	3.66531
24.3714	3.66556
24.4135	3.66596
24.4555	3.66625
24.4975	3.6668
24.5395	3.66707
24.5816	3.66728
24.6236	3.66781
24.6656	3.66808
24.7076	3.66846
24.7496	3.6689
24.7916	3.66911
24.8337	3.66969
24.8757	3.66988
24.9177	3.67011
24.9597	3.67064
25.0017	3.67091
25.0438	3.67127
25.0858	3.67154
25.1278	3.672
25.1698	3.6723
25.2118	3.6727
25.2539	3.67303
25.2959	3.67345
25.3379	3.6736
25.3799	3.67402
25.4219	3.67446
25.464	3.6749
25.506	3.67511
25.548	3.67553
25.59	3.67597
25.632	3.67616
25.6741	3.67665
25.7161	3.67686
25.7581	3.67725
25.8001	3.67776
25.8421	3.67795
25.8842	3.67837
25.9262	3.6786
25.9682	3.67898
26.0102	3.67927
26.0522	3.67975
26.0942	3.68002
26.1363	3.68047
26.1783	3.68057
26.2203	3.68103
26.2623	3.68152
26.3043	3.68189
26.3464	3.6821
26.3884	3.68242
26.4304	3.68296
26.4724	3.68338
26.5144	3.68336
26.5565	3.68387
26.5985	3.68418
26.6405	3.68446
26.6825	3.68477
26.7245	3.68515
26.7665	3.6855
26.8086	3.6859
26.8506	3.68628
26.8926	3.68656
26.9346	3.68681
26.9766	3.68704
27.0187	3.68754
27.0607	3.68775
27.1027	3.68815
27.1447	3.68851
27.1867	3.68895
27.2288	3.6893
27.2708	3.68952
27.3128	3.69002
27.3548	3.69035
27.3969	3.69042
27.4389	3.6908
27.4809	3.69134
27.5229	3.69161
27.5649	3.6921
27.607	3.69212
27.649	3.69273
27.691	3.69289
27.733	3.69336
27.775	3.69371
27.817	3.69401
27.8591	3.69441
27.9011	3.69458
27.9431	3.69508
27.9851	3.69539
28.0271	3.69586
28.0692	3.69613
28.1112	3.69638
28.1532	3.69667
28.1952	3.69703
28.2372	3.69753
28.2793	3.69789
28.3213	3.69825
28.3633	3.69854
28.4053	3.6988
28.4473	3.6993
28.4894	3.69963
28.5314	3.70005
28.5734	3.7002
28.6154	3.70056
28.6574	3.70096
28.6995	3.70142
28.7415	3.70171
28.7835	3.70215
28.8255	3.70249
28.8675	3.70276
28.9095	3.7032
28.9516	3.70348
28.9936	3.70408
29.0356	3.70419
29.0776	3.70463
29.1197	3.7049
29.1617	3.70511
29.2037	3.70576
29.2457	3.70587
29.2877	3.70625
29.3298	3.70663
29.3718	3.70696
29.4138	3.70744
29.4558	3.70772
29.4978	3.70812
29.5399	3.70843
29.5819	3.70883
29.6239	3.70919
29.6659	3.7094
29.7079	3.70978
29.7499	3.7102
29.792	3.71059
29.834	3.71089
29.876	3.71118
29.918	3.71164
29.96	3.71213
30.0021	3.71238
30.0441	3.71265
30.0861	3.71297
30.1281	3.71349
30.1701	3.71383
30.2122	3.7142
30.2542	3.71441
30.2962	3.71494
30.3382	3.71525
30.3803	3.71549
30.4223	3.71601
30.4643	3.71616
30.5063	3.71668
30.5483	3.71712
30.5904	3.71737
30.6324	3.71765
30.6744	3.71805
30.7164	3.71836
30.7584	3.71891
30.8005	3.71912
30.8425	3.71956
30.8845	3.72002
30.9265	3.72032
30.9685	3.72057
31.0105	3.7209
31.0526	3.72141
31.0946	3.72174
31.1366	3.72218
31.1786	3.72254
31.2206	3.723
31.2627	3.72313
31.3047	3.7237
31.3467	3.72399
31.3887	3.72432
31.4307	3.7246
31.4728	3.72516
31.5148	3.72552
31.5568	3.72594
31.5988	3.72621
31.6408	3.72642
31.6829	3.72693
31.7249	3.72731
31.7669	3.72749
31.8089	3.72806
31.8509	3.7284
31.893	3.72875
31.935	3.72911
31.977	3.72941
32.019	3.72995
32.061	3.73025
32.1031	3.73064
32.1451	3.7309
32.1871	3.7314
32.2291	3.73174
32.2711	3.73201
32.3132	3.73245
32.3552	3.73304
32.3972	3.73329
32.4392	3.73373
32.4812	3.73421
32.5232	3.73444
32.5653	3.73493
32.6073	3.73524
32.6493	3.73566
32.6913	3.736
32.7334	3.73633
32.7754	3.73686
32.8174	3.73722
32.8594	3.73764
32.9014	3.73801
32.9434	3.7385
32.9855	3.73892
33.0275	3.73917
33.0695	3.73955
33.1115	3.73995
33.1536	3.74043
33.1956	3.7407
33.2376	3.7411
33.2796	3.7415
33.3216	3.7419
33.3636	3.74232
33.4057	3.74284
33.4477	3.7432
33.4897	3.74345
33.5317	3.744
33.5737	3.74437
33.6158	3.74486
33.6578	3.74536
33.6998	3.74576
33.7418	3.74595
33.7839	3.7465
33.8259	3.74683
33.8679	3.74742
33.9099	3.74776
33.9519	3.74805
33.9939	3.74851
34.036	3.74899
34.078	3.74933
34.12	3.74973
34.162	3.75028
34.204	3.75061
34.2461	3.75107
34.2881	3.75153
34.3301	3.75183
34.3721	3.75239
34.4141	3.75292
34.4562	3.75328
34.4982	3.75368
34.5402	3.75416
34.5822	3.75445
34.6242	3.75496
34.6663	3.7555
34.7083	3.75588
34.7503	3.75615
34.7923	3.75661
34.8343	3.75718
34.8764	3.75745
34.9184	3.758
34.9604	3.75846
35.0024	3.75892
35.0444	3.75947
35.0865	3.75974
35.1285	3.7602
35.1705	3.76054
35.2125	3.76109
35.2545	3.76151
35.2966	3.76195
35.3386	3.76243
35.3806	3.76293
35.4226	3.76338
35.4646	3.76378
35.5067	3.76419
35.5487	3.76464
35.5907	3.7652
35.6327	3.7655
35.6747	3.76598
35.7167	3.76671
35.7588	3.76707
35.8008	3.76745
35.8428	3.76791
35.8848	3.76825
35.9268	3.76879
35.9689	3.76911
36.0109	3.76967
36.0529	3.77014
36.0949	3.77062
36.1369	3.77098
36.179	3.77156
36.221	3.77194
36.263	3.77245
36.305	3.77291
36.347	3.77339
36.3891	3.77377
36.4311	3.77408
36.4731	3.77478
36.5151	3.77517
36.5571	3.77578
36.5992	3.7761
36.6412	3.77681
36.6832	3.77713
36.7252	3.77749
36.7672	3.77803
36.8092	3.77855
36.8513	3.77891
36.8933	3.77954
36.9353	3.7799
36.9773	3.78038
37.0194	3.78084
37.0614	3.78137
37.1034	3.78175
37.1454	3.7824
37.1874	3.7829
37.2294	3.7832
37.2715	3.78382
37.3135	3.7841
37.3555	3.78471
37.3975	3.78519
37.4395	3.78559
37.4816	3.78609
37.5236	3.78643
37.5656	3.78695
37.6076	3.78741
37.6496	3.78798
37.6917	3.78842
37.7337	3.78884
37.7757	3.78937
37.8177	3.78972
37.8597	3.79035
37.9018	3.79077
37.9438	3.79126
37.9858	3.79157
38.0278	3.79237
38.0698	3.79268
38.1118	3.79306
38.1539	3.79371
38.1959	3.79405
38.2379	3.79447
38.2799	3.79487
38.322	3.79556
38.364	3.79594
38.406	3.79642
38.448	3.79695
38.49	3.79747
38.532	3.79785
38.5741	3.79827
38.6161	3.79861
38.6581	3.79932
38.7001	3.79984
38.7422	3.8002
38.7842	3.80054
38.8262	3.80117
38.8682	3.80155
38.9102	3.80197
38.9522	3.80257
38.9943	3.80301
39.0363	3.80352
39.0783	3.80402
39.1203	3.8043
39.1623	3.80492
39.2044	3.80532
39.2464	3.80576
39.2884	3.80633
39.3304	3.80663
39.3724	3.80705
39.4145	3.80761
39.4565	3.80803
39.4985	3.80852
39.5405	3.80906
39.5825	3.80952
39.6245	3.80996
39.6666	3.81034
39.7086	3.81083
39.7506	3.81122
39.7926	3.81175
39.8347	3.81211
39.8767	3.81263
39.9187	3.81295
39.9607	3.81336
40.0027	3.81402
40.0447	3.81439
40.0868	3.81473
40.1288	3.81528
40.1708	3.81586
40.2128	3.81631
40.2548	3.81664
40.2969	3.81712
40.3389	3.81744
40.3809	3.81801
40.4229	3.81834
40.4649	3.8188
40.507	3.81926
40.549	3.81964
40.591	3.82015
40.633	3.82059
40.675	3.82097
40.7171	3.82134
40.7591	3.82176
40.8011	3.82237
40.8431	3.82279
40.8851	3.82323
40.9271	3.82353
40.9692	3.82405
41.0112	3.82422
41.0532	3.82475
41.0952	3.82512
41.1372	3.82573
41.1793	3.82621
41.2213	3.82657
41.2633	3.82684
41.3053	3.82737
41.3473	3.82779
41.3894	3.82808
41.4314	3.82863
41.4734	3.82894
41.5154	3.82936
41.5574	3.82989
41.5995	3.83014
41.6415	3.83066
41.6835	3.83096
41.7255	3.83142
41.7675	3.83188
41.8096	3.83226
41.8516	3.83255
41.8936	3.83312
41.9356	3.8336
41.9776	3.83386
42.0196	3.83424
42.0617	3.83459
42.1037	3.83516
42.1457	3.83552
42.1877	3.83594
42.2298	3.83627
42.2718	3.83671
42.3138	3.83698
42.3558	3.83747
42.3978	3.83787
42.4398	3.83822
42.4819	3.8385
42.5239	3.83898
42.5659	3.8395
42.6079	3.83971
42.6499	3.8402
42.692	3.8406
42.734	3.84112
42.776	3.84139
42.818	3.84173
42.86	3.84213
42.9021	3.84249
42.9441	3.84286
42.9861	3.84314
43.0281	3.84372
43.0701	3.84396
43.1122	3.84429
43.1542	3.8448
43.1962	3.84521
43.2382	3.84553
43.2802	3.84585
43.3223	3.84616
43.3643	3.84668
43.4063	3.84689
43.4483	3.84733
43.4903	3.84755
43.5324	3.84805
43.5744	3.84826
43.6164	3.84881
43.6584	3.84912
43.7004	3.84935
43.7424	3.85
43.7845	3.85004
43.8265	3.85061
43.8685	3.8508
43.9105	3.85135
43.9526	3.85162
43.9946	3.85183
44.0366	3.85248
44.0786	3.85265
44.1206	3.85307
44.1626	3.85336
44.2047	3.85389
44.2467	3.85408
44.2887	3.85445
44.3307	3.85481
44.3728	3.85519
44.4148	3.85561
44.4568	3.85573
44.4988	3.85618
44.5408	3.85643
44.5828	3.85689
44.6249	3.85722
44.6669	3.85743
44.7089	3.858
44.7509	3.85808
44.7929	3.85865
44.835	3.85882
44.877	3.85911
44.919	3.85955
44.961	3.85991
45.003	3.86027
45.0451	3.86058
45.0871	3.86088
45.1291	3.86121
45.1711	3.86157
45.2131	3.86184
45.2552	3.86222
45.2972	3.86264
45.3392	3.86277
45.3812	3.86323
45.4232	3.86359
45.4652	3.86392
45.5073	3.86428
45.5493	3.86449
45.5913	3.86489
45.6333	3.86503
45.6753	3.86562
45.7174	3.86594
45.7594	3.86625
45.8014	3.86652
45.8434	3.86682
45.8854	3.86701
45.9275	3.86737
45.9695	3.86778
46.0115	3.86812
46.0535	3.86842
46.0955	3.86877
46.1376	3.86913
46.1796	3.8694
46.2216	3.8697
46.2636	3.87005
46.3056	3.8703
46.3477	3.87054
46.3897	3.87096
46.4317	3.87135
46.4737	3.87159
46.5157	3.87188
46.5577	3.87215
46.5998	3.87257
46.6418	3.87282
46.6838	3.87322
46.7258	3.87345
46.7679	3.87368
46.8099	3.87394
46.8519	3.87434
46.8939	3.87461
46.9359	3.87494
46.9779	3.87528
47.02	3.87568
47.062	3.87576
47.104	3.87637
47.146	3.87644
47.188	3.87683
47.2301	3.87709
47.2721	3.8774
47.3141	3.87769
47.3561	3.87816
47.3981	3.87839
47.4402	3.87874
47.4822	3.87898
47.5242	3.87918
47.5662	3.87954
47.6082	3.87996
47.6503	3.88023
47.6923	3.88047
47.7343	3.88076
47.7763	3.88099
47.8183	3.8815
47.8604	3.88166
47.9024	3.88208
47.9444	3.8824
47.9864	3.88252
48.0284	3.88305
48.0705	3.88326
48.1125	3.88362
48.1545	3.88383
48.1965	3.88414
48.2385	3.88443
48.2805	3.88481
48.3226	3.88515
48.3646	3.88548
48.4066	3.88561
48.4486	3.88605
48.4907	3.88628
48.5327	3.88651
48.5747	3.88697
48.6167	3.887
48.6587	3.88741
48.7007	3.88769
48.7428	3.88794
48.7848	3.8884
48.8268	3.88859
48.8688	3.88886
48.9109	3.88937
48.9529	3.88949
48.9949	3.88964
49.0369	3.89004
49.0789	3.8904
49.121	3.89067
49.163	3.89107
49.205	3.89119
49.247	3.89151
49.289	3.89174
49.331	3.89206
49.3731	3.89247
49.4151	3.89273
49.4571	3.89308
49.4991	3.89325
49.5411	3.8934
49.5832	3.89386
49.6252	3.89413
49.6672	3.89443
49.7092	3.89464
49.7512	3.89506
49.7933	3.8952
49.8353	3.89552
49.8773	3.89592
49.9193	3.89613
49.9613	3.89634
50.0033	3.8968
50.0454	3.89707
50.0874	3.89735
50.1294	3.89753
50.1714	3.89789
50.2135	3.89804
50.2555	3.89831
50.2975	3.89869
50.3395	3.89915
50.3815	3.89928
50.4235	3.89955
50.4656	3.89986
50.5076	3.89999
50.5496	3.90041
50.5916	3.90087
50.6336	3.90092
50.6757	3.90138
50.7177	3.90146
50.7597	3.90157
50.8017	3.90213
50.8437	3.9023
50.8858	3.90264
50.9278	3.90304
50.9698	3.90335
51.0118	3.90354
51.0538	3.90394
51.0958	3.90419
51.1379	3.90434
51.1799	3.90453
51.2219	3.90484
51.2639	3.90511
51.306	3.90545
51.348	3.90579
51.39	3.90598
51.432	3.90635
51.474	3.90663
51.516	3.90684
51.5581	3.90713
51.6001	3.90734
51.6421	3.90768
51.6841	3.90791
51.7261	3.90829
51.7682	3.9085
51.8102	3.90879
51.8522	3.90912
51.8942	3.90946
51.9362	3.90969
51.9783	3.90996
52.0203	3.9102
52.0623	3.9104
52.1043	3.91087
52.1463	3.91104
52.1883	3.91146
52.2304	3.91171
52.2724	3.9119
52.3144	3.91221
52.3564	3.91244
52.3984	3.91272
52.4405	3.91305
52.4825	3.91337
52.5245	3.91355
52.5665	3.91385
52.6086	3.914
52.6506	3.91452
52.6926	3.91465
52.7346	3.91488
52.7766	3.91525
52.8186	3.91555
52.8607	3.91574
52.9027	3.91597
52.9447	3.91643
52.9867	3.91664
53.0287	3.91689
53.0708	3.91704
53.1128	3.91771
53.1548	3.91786
53.1968	3.91813
53.2388	3.91828
53.2809	3.91857
53.3229	3.9188
53.3649	3.91905
53.4069	3.91939
53.4489	3.91971
53.491	3.91998
53.533	3.92029
53.575	3.92034
53.617	3.92076
53.659	3.92092
53.7011	3.9212
53.7431	3.9217
53.7851	3.92183
53.8271	3.9221
53.8691	3.92254
53.9111	3.92267
53.9532	3.92288
53.9952	3.92332
54.0372	3.92351
54.0792	3.92369
54.1213	3.92403
54.1633	3.92439
54.2053	3.92445
54.2473	3.92491
54.2893	3.92508
54.3314	3.9255
54.3734	3.92573
54.4154	3.92584
54.4574	3.92628
54.4994	3.92659
54.5414	3.9268
54.5835	3.92718
54.6255	3.92724
54.6675	3.92775
54.7095	3.92792
54.7515	3.92833
54.7936	3.9285
54.8356	3.92865
54.8776	3.92899
54.9196	3.9293
54.9616	3.92962
55.0037	3.9298
55.0457	3.93006
55.0877	3.93039
55.1297	3.93058
55.1717	3.93073
55.2138	3.93113
55.2558	3.93144
55.2978	3.93161
55.3398	3.93195
55.3818	3.93211
55.4239	3.93247
55.4659	3.93277
55.5079	3.93297
55.5499	3.93331
55.5919	3.93352
55.6339	3.93379
55.676	3.93417
55.718	3.93442
55.76	3.93463
55.802	3.93497
55.844	3.93516
55.8861	3.93562
55.9281	3.93549
55.9701	3.93604
56.0121	3.93621
56.0541	3.93652
56.0962	3.93671
56.1382	3.93707
56.1802	3.93722
56.2222	3.93761
56.2642	3.93782
56.3062	3.93814
56.3483	3.93831
56.3903	3.93869
56.4323	3.93892
56.4743	3.93929
56.5164	3.93936
56.5584	3.93965
56.6004	3.93994
56.6424	3.94022
56.6844	3.94037
56.7264	3.94064
56.7685	3.94104
56.8105	3.94137
56.8525	3.94171
56.8945	3.94184
56.9365	3.94211
56.9786	3.94232
57.0206	3.94272
57.0626	3.94307
57.1046	3.94333
57.1466	3.94351
57.1887	3.94368
57.2307	3.94402
57.2727	3.94425
57.3147	3.94456
57.3567	3.94479
57.3987	3.94513
57.4408	3.94522
57.4828	3.94561
57.5248	3.94587
57.5668	3.94608
57.6088	3.94618
57.6509	3.94666
57.6929	3.94687
57.7349	3.94708
57.7769	3.94748
57.8189	3.94773
57.861	3.94803
57.903	3.94817
57.945	3.94851
57.987	3.94872
58.029	3.94889
58.0711	3.94935
58.1131	3.94956
58.1551	3.94983
58.1971	3.95
58.2391	3.95034
58.2812	3.95059
58.3232	3.95078
58.3652	3.9512
58.4072	3.95147
58.4492	3.9516
58.4913	3.95189
58.5333	3.95229
58.5753	3.95242
58.6173	3.95282
58.6593	3.95296
58.7013	3.95317
58.7434	3.95345
58.7854	3.95389
58.8274	3.95407
58.8694	3.95429
58.9115	3.95454
58.9535	3.9547
58.9955	3.95502
59.0375	3.95517
59.0795	3.95557
59.1215	3.95569
59.1636	3.95607
59.2056	3.95632
59.2476	3.95653
59.2896	3.9567
59.3317	3.95697
59.3737	3.95727
59.4157	3.95746
59.4577	3.95787
59.4997	3.95813
59.5417	3.95842
59.5838	3.95867
59.6258	3.95909
59.6678	3.95926
59.7098	3.9593
59.7518	3.95955
59.7939	3.95991
59.8359	3.96014
59.8779	3.96048
59.9199	3.96063
59.9619	3.96096
60.004	3.96128
60.046	3.96142
60.088	3.96153
60.13	3.96197
60.172	3.96222
60.2141	3.96243
60.2561	3.96268
60.2981	3.96298
60.3401	3.96331
60.3821	3.96357
60.4241	3.96365
60.4662	3.96394
60.5082	3.9643
60.5502	3.96449
60.5922	3.96485
60.6342	3.96497
60.6763	3.96522
60.7183	3.96554
60.7603	3.9659
60.8023	3.96608
60.8443	3.96632
60.8864	3.96653
60.9284	3.9669
60.9704	3.96699
61.0124	3.96741
61.0544	3.96755
61.0964	3.96776
61.1385	3.96793
61.1805	3.96823
61.2225	3.96844
61.2645	3.96867
61.3066	3.96896
61.3486	3.96936
61.3906	3.96965
61.4326	3.9699
61.4746	3.96997
61.5166	3.97022
61.5587	3.9706
61.6007	3.97079
61.6427	3.97104
61.6847	3.97135
61.7267	3.9715
61.7688	3.9718
61.8108	3.97201
61.8528	3.97221
61.8948	3.97261
61.9368	3.97274
61.9789	3.97312
62.0209	3.97333
62.0629	3.97368
62.1049	3.97389
62.1469	3.97406
62.1889	3.97421
62.231	3.97457
62.273	3.97469
62.315	3.97507
62.357	3.97524
62.3991	3.97545
62.4411	3.97587
62.4831	3.97595
62.5251	3.9762
62.5671	3.97627
62.6091	3.97679
62.6512	3.97709
62.6932	3.97727
62.7352	3.97742
62.7772	3.97772
62.8192	3.97776
62.8613	3.97811
62.9033	3.97845
62.9453	3.97858
62.9873	3.97889
63.0293	3.97908
63.0714	3.97939
63.1134	3.97982
63.1554	3.97981
63.1974	3.98003
63.2394	3.98045
63.2814	3.98074
63.3235	3.98097
63.3655	3.98118
63.4075	3.98145
63.4495	3.98152
63.4915	3.98187
63.5336	3.9821
63.5756	3.98223
63.6176	3.98254
63.6596	3.98301
63.7016	3.98296
63.7437	3.98326
63.7857	3.9834
63.8277	3.98374
63.8697	3.9841
63.9117	3.98425
63.9538	3.98439
63.9958	3.98477
64.0378	3.98475
64.0798	3.98519
64.1218	3.98548
64.1638	3.98578
64.2059	3.98578
64.2479	3.9862
64.2899	3.98649
64.3319	3.98674
64.3739	3.98687
64.416	3.98712
64.458	3.98729
64.5	3.98744
64.542	3.98765
64.5841	3.98804
64.6261	3.98834
64.6681	3.98844
64.7101	3.98886
64.7521	3.98903
64.7941	3.98926
64.8362	3.98952
64.8782	3.9896
64.9202	3.98993
64.9622	3.99021
65.0042	3.99033
65.0463	3.99071
65.0883	3.99088
65.1303	3.99111
65.1723	3.99126
65.2143	3.99153
65.2563	3.99187
65.2984	3.99214
65.3404	3.99214
65.3824	3.99252
65.4244	3.99279
65.4664	3.99313
65.5085	3.99315
65.5505	3.99346
65.5925	3.99365
65.6345	3.99374
65.6765	3.99411
65.7186	3.99437
65.7606	3.99458
65.8026	3.99481
65.8446	3.9951
65.8866	3.99537
65.9287	3.99552
65.9707	3.99586
66.0127	3.99602
66.0547	3.99617
66.0967	3.99646
66.1388	3.99674
66.1808	3.99703
66.2228	3.99733
66.2648	3.99737
66.3068	3.99758
66.3488	3.99795
66.3909	3.99804
66.4329	3.99842
66.4749	3.9985
66.5169	3.99869
66.5589	3.999
66.601	3.99917
66.643	3.99951
66.685	3.99982
66.727	3.99997
66.769	4.0001
66.8111	4.00037
66.8531	4.0007
66.8951	4.00089
66.9371	4.00113
66.9791	4.00133
67.0212	4.00167
67.0632	4.00182
67.1052	4.00201
67.1472	4.0023
67.1892	4.00268
67.2313	4.00281
67.2733	4.00295
67.3153	4.00318
67.3573	4.00345
67.3993	4.00379
67.4413	4.00387
67.4834	4.00427
67.5254	4.00453
67.5674	4.00463
67.6094	4.00493
67.6514	4.00514
67.6935	4.00528
67.7355	4.00556
67.7775	4.00579
67.8195	4.00621
67.8615	4.00618
67.9036	4.00642
67.9456	4.00665
67.9876	4.00684
68.0296	4.00705
68.0716	4.00761
68.1137	4.00753
68.1557	4.00789
68.1977	4.00795
68.2397	4.00822
68.2817	4.00851
68.3238	4.00877
68.3658	4.00889
68.4078	4.00927
68.4498	4.00961
68.4918	4.00961
68.5339	4.00994
68.5759	4.01009
68.6179	4.01043
68.6599	4.01068
68.7019	4.01095
68.7439	4.0111
68.786	4.01131
68.828	4.0115
68.87	4.01179
68.912	4.01206
68.954	4.01219
68.9961	4.01246
69.0381	4.01271
69.0801	4.01297
69.1221	4.01303
69.1641	4.01337
69.2062	4.01347
69.2482	4.01387
69.2902	4.01399
69.3322	4.01448
69.3742	4.01439
69.4163	4.01481
69.4583	4.01498
69.5003	4.01513
69.5423	4.01547
69.5843	4.01567
69.6264	4.01584
69.6684	4.01607
69.7104	4.01635
69.7524	4.01662
69.7944	4.01681
69.8364	4.01693
69.8785	4.01725
69.9205	4.01746
69.9625	4.01763
70.0045	4.01796
70.0465	4.01801
70.0886	4.01845
70.1306	4.01874
70.1726	4.01884
70.2146	4.0191
70.2566	4.01927
70.2987	4.01943
70.3407	4.01971
70.3827	4.02
70.4247	4.02023
70.4667	4.02053
70.5088	4.02073
70.5508	4.02096
70.5928	4.02126
70.6348	4.0213
70.6768	4.0217
70.7189	4.02193
70.7609	4.02208
70.8029	4.02225
70.8449	4.02262
70.8869	4.02267
70.929	4.023
70.971	4.02323
71.013	4.02349
71.055	4.02378
71.097	4.02391
71.1391	4.02418
71.1811	4.02433
71.2231	4.02464
71.2651	4.02493
71.3071	4.02529
71.3491	4.02546
71.3912	4.02542
71.4332	4.02584
71.4752	4.02611
71.5172	4.02634
71.5593	4.02655
71.6013	4.0268
71.6433	4.02705
71.6853	4.02708
71.7273	4.02754
71.7693	4.02787
71.8114	4.02812
71.8534	4.02825
71.8954	4.0285
71.9374	4.02873
71.9794	4.02894
72.0215	4.02932
72.0635	4.02955
72.1055	4.0298
72.1475	4.02993
72.1895	4.0302
72.2315	4.03048
72.2736	4.03064
72.3156	4.03092
72.3576	4.03109
72.3996	4.03148
72.4416	4.03155
72.4837	4.03188
72.5257	4.0322
72.5677	4.03243
72.6097	4.03266
72.6517	4.03285
72.6938	4.0331
72.7358	4.03342
72.7778	4.0336
72.8198	4.0339
72.8618	4.03413
72.9039	4.03447
72.9459	4.03459
72.9879	4.0348
73.0299	4.03497
73.0719	4.0353
73.114	4.03568
73.156	4.03589
73.198	4.0361
73.24	4.03644
73.282	4.03673
73.324	4.03686
73.3661	4.03713
73.4081	4.03751
73.4501	4.0378
73.4921	4.03795
73.5341	4.03835
73.5762	4.0385
73.6182	4.03879
73.6602	4.039
73.7022	4.0394
73.7442	4.03957
73.7863	4.03995
73.8283	4.04011
73.8703	4.04024
73.9123	4.04062
73.9543	4.04108
73.9964	4.04123
74.0384	4.04148
74.0804	4.04173
74.1224	4.04207
74.1644	4.04238
74.2065	4.04263
74.2485	4.04307
74.2905	4.04314
74.3325	4.04354
74.3745	4.0437
74.4166	4.04389
74.4586	4.04437
74.5006	4.04456
74.5426	4.04494
74.5846	4.04522
74.6266	4.04532
74.6687	4.0457
74.7107	4.04605
74.7527	4.04639
74.7947	4.0466
74.8367	4.04696
74.8788	4.04715
74.9208	4.04763
74.9628	4.04782
75.0048	4.04813
75.0468	4.04843
75.0889	4.04872
75.1309	4.04902
75.1729	4.04925
75.2149	4.04967
75.2569	4.0499
75.299	4.05019
75.341	4.05069
75.383	4.05088
75.425	4.05132
75.467	4.05141
75.5091	4.05174
75.5511	4.05204
75.5931	4.0525
75.6351	4.05273
75.6771	4.05307
75.7191	4.05344
75.7612	4.05363
75.8032	4.05397
75.8452	4.05449
75.8872	4.05458
75.9292	4.055
75.9712	4.05538
76.0133	4.05567
76.0553	4.05605
76.0973	4.05632
76.1393	4.05664
76.1813	4.0571
76.2234	4.05745
76.2654	4.05756
76.3074	4.05802
76.3494	4.05834
76.3915	4.05867
76.4335	4.05897
76.4755	4.05945
76.5175	4.05972
76.5595	4.05999
76.6015	4.0606
76.6436	4.06086
76.6856	4.06119
76.7276	4.06147
76.7696	4.06193
76.8116	4.06218
76.8537	4.06256
76.8957	4.06287
76.9377	4.06327
76.9797	4.06363
77.0217	4.06399
77.0637	4.06434
77.1058	4.06474
77.1478	4.0652
77.1898	4.06547
77.2318	4.06575
77.2738	4.06625
77.3159	4.06657
77.3579	4.06684
77.3999	4.06739
77.4419	4.06774
77.4839	4.06793
77.526	4.06862
77.568	4.06892
77.61	4.06921
77.652	4.06965
77.694	4.06995
77.7361	4.07039
77.7781	4.07079
77.8201	4.07114
77.8621	4.07148
77.9041	4.07184
77.9462	4.07238
77.9882	4.07255
78.0302	4.07312
78.0722	4.07331
78.1142	4.07394
78.1563	4.07433
78.1983	4.07463
78.2403	4.0749
78.2823	4.07547
78.3243	4.07587
78.3663	4.07635
78.4084	4.07652
78.4504	4.07692
78.4924	4.07751
78.5344	4.07799
78.5764	4.07841
78.6185	4.07853
78.6605	4.07891
78.7025	4.07933
78.7445	4.07979
78.7866	4.08019
78.8286	4.08059
78.8706	4.08103
78.9126	4.08139
78.9546	4.08181
78.9967	4.08225
79.0387	4.08265
79.0807	4.08296
79.1227	4.08357
79.1647	4.08397
79.2067	4.08437
79.2488	4.08481
79.2908	4.08513
79.3328	4.08571
79.3748	4.08595
79.4168	4.08653
79.4589	4.08697
79.5009	4.08729
79.5429	4.08779
79.5849	4.08821
79.6269	4.08863
79.669	4.08907
79.711	4.08939
79.753	4.08977
79.795	4.09033
79.837	4.09067
79.8791	4.09122
79.9211	4.09151
79.9631	4.09187
80.0051	4.09227
80.0471	4.09289
80.0892	4.09321
80.1312	4.09361
80.1732	4.09411
80.2152	4.09449
80.2572	4.09483
80.2993	4.09522
80.3413	4.09586
80.3833	4.09619
80.4253	4.09661
80.4673	4.0972
80.5093	4.09756
80.5514	4.09802
80.5934	4.09825
80.6354	4.09873
80.6774	4.099
80.7194	4.09949
80.7615	4.09993
80.8035	4.10037
80.8455	4.10091
80.8875	4.10138
80.9295	4.10176
80.9716	4.10209
81.0136	4.10249
81.0556	4.10293
81.0976	4.10335
81.1396	4.10358
81.1817	4.10419
81.2237	4.10488
81.2657	4.10495
81.3077	4.10545
81.3497	4.10574
81.3918	4.10621
81.4338	4.10663
81.4758	4.10707
81.5178	4.10749
81.5598	4.10803
81.6018	4.10831
81.6439	4.10872
81.6859	4.10912
81.7279	4.10971
81.7699	4.11003
81.8119	4.11051
81.854	4.1108
81.896	4.11112
81.938	4.11156
81.98	4.11209
82.022	4.11251
82.0641	4.1129
82.1061	4.11313
82.1481	4.11366
82.1901	4.11425
82.2322	4.11462
82.2742	4.11488
82.3162	4.11532
82.3582	4.11563
82.4002	4.11616
82.4422	4.11643
82.4843	4.11679
82.5263	4.11738
82.5683	4.11777
82.6103	4.11813
82.6523	4.11834
82.6944	4.11897
82.7364	4.11912
82.7784	4.11956
82.8204	4.11992
82.8624	4.12044
82.9045	4.12067
82.9465	4.12118
82.9885	4.1216
83.0305	4.12187
83.0725	4.12231
83.1145	4.12273
83.1566	4.12304
83.1986	4.12344
83.2406	4.12378
83.2826	4.12435
83.3247	4.1246
83.3667	4.12508
83.4087	4.12531
83.4507	4.12579
83.4927	4.12621
83.5348	4.12647
83.5768	4.12691
83.6188	4.12708
83.6608	4.12758
83.7028	4.12794
83.7448	4.12819
83.7869	4.12871
83.8289	4.12896
83.8709	4.12943
83.9129	4.12985
83.9549	4.13018
[truncated: 11,010 more rows]

## Sheet: Figure 2a inset
Ewe	dQ/dE
2.23241	0.000282553
2.33107	0.000647142
2.40982	0.000810809
2.47669	0.000954824
2.53591	0.00108
2.58952	0.00119
2.63879	0.0013
2.68471	0.00139
2.72768	0.00149
2.76833	0.00157
2.80696	0.00165
2.84366	0.00174
2.87883	0.00182
2.91242	0.0019
2.94437	0.002
2.97499	0.00208
3.00417	0.00219
3.03209	0.00229
3.05851	0.00242
3.0834	0.00257
3.10688	0.00272
3.12859	0.00294
3.14859	0.00319
3.16667	0.00353
3.18324	0.00385
3.19861	0.00415
3.21251	0.00459
3.22514	0.00506
3.23686	0.00545
3.24736	0.00608
3.25703	0.00661
3.26604	0.00708
3.27389	0.00814
3.28135	0.00855
3.28819	0.00934
3.29447	0.01016
3.30014	0.01126
3.30535	0.01225
3.31041	0.01262
3.31513	0.01354
3.31956	0.01441
3.32363	0.0157
3.32762	0.016
3.33129	0.01742
3.33484	0.01798
3.33827	0.01858
3.34137	0.02064
3.34465	0.01944
3.34773	0.02077
3.3534	0.02252
3.35853	0.02486
3.36377	0.02441
3.36865	0.02612
3.37327	0.02764
3.3777	0.02883
3.38196	0.02999
3.38624	0.02986
3.39004	0.03361
3.39401	0.03215
3.3977	0.03465
3.40161	0.03262
3.40514	0.03615
3.40887	0.03429
3.41234	0.03675
3.41559	0.03934
3.41903	0.03715
3.42218	0.04053
3.42544	0.03911
3.42863	0.04005
3.43165	0.04233
3.43594	0.04458
3.44028	0.04419
3.44444	0.04602
3.44868	0.04519
3.45256	0.04942
3.45643	0.04941
3.46019	0.05092
3.46392	0.05144
3.46745	0.05422
3.47121	0.05092
3.47455	0.05732
3.47782	0.05866
3.48105	0.05936
3.4842	0.0608
3.4875	0.05798
3.49056	0.0627
3.49426	0.06894
3.49808	0.06688
3.50161	0.07229
3.50543	0.06687
3.50866	0.07914
3.51217	0.07269
3.51523	0.0836
3.51912	0.08196
3.52267	0.08988
3.52609	0.0934
3.52957	0.09186
3.53277	0.09952
3.53621	0.11146
3.53925	0.10515
3.54274	0.10963
3.5461	0.133
3.54967	0.12516
3.55317	0.14617
3.55628	0.1436
3.55935	0.16614
3.56258	0.15828
3.56571	0.18349
3.56917	0.18474
3.57232	0.20265
3.57545	0.22429
3.57876	0.23193
3.58179	0.23133
3.585	0.25874
3.58834	0.24839
3.59151	0.26185
3.59474	0.25721
3.59781	0.24921
3.60092	0.22566
3.60409	0.22157
3.60721	0.20513
3.61038	0.20143
3.61343	0.18809
3.61675	0.19216
3.6201	0.17195
3.62344	0.17197
3.62687	0.16718
3.63008	0.15921
3.63344	0.17099
3.63659	0.16211
3.63997	0.15112
3.64339	0.16812
3.64675	0.17098
3.6499	0.16211
3.65328	0.17002
3.65645	0.18128
3.65947	0.1693
3.66272	0.17702
3.66592	0.17912
3.66905	0.18349
3.67232	0.17599
3.67534	0.19047
3.67847	0.18349
3.6815	0.18927
3.68456	0.18808
3.68773	0.18129
3.69128	0.17978
3.69432	0.18926
3.69735	0.18927
3.70077	0.1868
3.70402	0.19669
3.70721	0.1802
3.71047	0.19553
3.71357	0.18577
3.71668	0.18461
3.71977	0.18577
3.72285	0.18691
3.72617	0.17295
3.72934	0.1813
3.7326	0.17598
3.73564	0.16824
3.7389	0.17599
3.742	0.18575
3.74509	0.16512
3.7482	0.16412
3.75137	0.16114
3.75477	0.15028
3.75836	0.16007
3.76165	0.15553
3.76512	0.14697
3.76852	0.15028
3.77159	0.14538
3.77465	0.14628
3.77784	0.14016
3.78089	0.14629
3.7842	0.13529
3.78739	0.14015
3.79073	0.13375
3.79401	0.13607
3.79737	0.13299
3.8006	0.1385
3.80385	0.13768
3.80717	0.13451
3.81028	0.1436
3.8133	0.12698
3.81633	0.1472
3.8196	0.13688
3.82267	0.14537
3.82575	0.14538
3.82894	0.14015
3.83226	0.15373
3.83554	0.15553
3.83885	0.15462
3.84213	0.15553
3.84522	0.16512
3.84824	0.1693
3.85137	0.1631
3.85462	0.17702
3.85781	0.1802
3.8609	0.18577
3.86403	0.18349
3.8672	0.20142
3.87062	0.1868
3.87379	0.20142
3.87685	0.20899
3.87994	0.20639
3.88303	0.20639
3.88624	0.21893
3.88928	0.21029
3.89239	0.22564
3.89564	0.21636
3.89879	0.22291
3.90199	0.23883
3.90513	0.22426
3.90835	0.23742
3.91139	0.23133
3.91477	0.22669
3.91788	0.24616
3.92111	0.23743
3.92432	0.23884
3.92764	0.23061
3.93069	0.25077
3.93394	0.23603
3.93696	0.25396
3.94013	0.24171
3.94335	0.23742
3.94668	0.24981
3.9499	0.25721
3.95294	0.25236
3.95599	0.25076
3.95937	0.24558
3.96251	0.26506
3.96554	0.25234
3.969	0.25863
3.97222	0.25721
3.97536	0.26505
3.97845	0.26833
3.98164	0.28031
3.9849	0.25419
3.98792	0.29629
3.99096	0.27339
3.99424	0.27215
3.99768	0.27864
4.00073	0.29258
4.0039	0.30211
4.00705	0.28372
4.01015	0.28893
4.01332	0.28202
4.01633	0.29628
4.01943	0.28897
4.02248	0.29253
4.02558	0.28897
4.02871	0.28545
4.03184	0.26502
4.03495	0.28721
4.03801	0.27169
4.04108	0.27
4.04416	0.24919
4.04746	0.23196
4.05072	0.23464
4.05393	0.23882
4.05712	0.20024
4.06016	0.2103
4.06321	0.20899
4.06655	0.17196
4.06972	0.20142
4.07305	0.17295
4.07606	0.16931
4.07935	0.17498
4.08242	0.16613
4.08552	0.16513
4.0887	0.16019
4.09222	0.14537
4.09548	0.15645
4.09871	0.15827
4.10211	0.15028
4.10532	0.15924
4.10858	0.15642
4.11198	0.15028
4.11519	0.15922
4.1184	0.15924
4.12143	0.16824
4.12449	0.16716
4.128	0.16356
4.13115	0.18239
4.13423	0.18692
4.13732	0.18574
4.14045	0.18351
4.14356	0.20515
4.14664	0.20766
4.14983	0.22026
4.1529	0.22846
4.15598	0.22843
4.15918	0.23885
4.16231	0.28541
4.16547	0.2432
4.16871	0.27535
4.17179	0.29077
4.17482	0.27339
4.17786	0.29442
4.18097	0.30772
4.1841	0.3058
4.18731	0.29857
4.19036	0.33438
4.19374	0.32115
4.19686	0.43028
4.19993	0.3323
4.20297	0.37854
4.20629	0.34589
4.20935	0.37617
4.2124	0.37611
4.21569	0.3694
4.21872	0.37853
4.22182	0.39211
4.22491	0.39218
4.2281	0.38039
4.23114	0.42059
4.23421	0.37383
4.23723	0.40209
4.24036	0.3874
4.24345	0.37147
4.24647	0.35976
4.2496	0.3874
4.25275	0.36473
4.25585	0.35089
4.2589	0.33438
4.26194	0.33648
4.26501	0.3323
4.26812	0.32818
4.27118	0.31348
4.27425	0.31153
4.2774	0.32421
4.28053	0.32623
4.2837	0.32231
4.28693	0.31655
4.28995	0.33861
4.29304	0.33026
4.29606	0.35977
4.29936	0.34789
4.30253	0.36254
4.30557	0.39957
4.30862	0.35528
4.3117	0.41538
4.31483	0.38734
4.31792	0.41281
4.32115	0.41552
4.32422	0.41531
4.32724	0.42325
4.33026	0.44442
4.33335	0.41281
4.33664	0.40822
4.33975	0.41028
4.3428	0.41797
4.34597	0.38267
4.34914	0.36259
4.35222	0.37378
4.35537	0.34451
4.35854	0.3223
4.36175	0.31842
4.36488	0.28545
4.3682	0.26902
4.37124	0.27338
4.37439	0.24315
4.37756	0.22158
4.38084	0.21383
4.38422	0.1889
4.38735	0.1835
4.39064	0.17495
4.39398	0.15285
4.39757	0.14229
4.40087	0.13529
4.40404	0.12086
4.40732	0.11663
4.41046	0.10193
4.41359	0.10195
4.4171	0.09086
4.42067	0.08939
4.42392	0.07868
4.42739	0.07349
4.43117	0.06755
4.43497	0.06721
4.43811	0.06116
4.44128	0.06043
4.44475	0.05512
4.44849	0.05118
4.45243	0.0487
4.45653	0.04665
4.46108	0.04215
4.46564	0.04197
4.46906	0.03736
4.47236	0.03865
4.47574	0.03778
4.47958	0.03327
4.48325	0.03483
4.4871	0.03311
4.49106	0.03231
4.49526	0.0304
4.49929	0.0317
4.46885	-0.0022
4.46247	-0.01002
4.45737	-0.01254
4.45298	-0.01456
4.44918	-0.01682
4.44548	-0.01726
4.4421	-0.01892
4.43622	-0.02174
4.431	-0.02453
4.42627	-0.027
4.42201	-0.03003
4.41821	-0.03365
4.41464	-0.03581
4.41141	-0.03963
4.40828	-0.04083
4.40511	-0.04034
4.40139	-0.05151
4.39776	-0.05287
4.39428	-0.05518
4.39104	-0.05909
4.38737	-0.06975
4.38388	-0.07319
4.38067	-0.07971
4.37693	-0.08542
4.37366	-0.09789
4.37064	-0.10595
4.36761	-0.10529
4.36457	-0.12635
4.36155	-0.12713
4.35827	-0.13628
4.35497	-0.15482
4.35176	-0.15942
4.34844	-0.1732
4.34532	-0.18485
4.34191	-0.20575
4.33887	-0.21058
4.33551	-0.22828
4.33238	-0.245
4.32921	-0.26218
4.32617	-0.27375
4.32315	-0.27548
4.31981	-0.28698
4.3167	-0.30812
4.31347	-0.31697
4.31019	-0.31149
4.30708	-0.32861
4.30391	-0.32273
4.30085	-0.35575
4.29783	-0.31787
4.29472	-0.32861
4.29171	-0.31786
4.28865	-0.33482
4.28554	-0.30812
4.2825	-0.31586
4.27933	-0.28234
4.2763	-0.29481
4.27324	-0.31389
4.27013	-0.28754
4.26671	-0.28057
4.2636	-0.28758
4.2605	-0.26868
4.25743	-0.24956
4.25416	-0.2741
4.25109	-0.24956
4.24805	-0.25265
4.2449	-0.24351
4.24187	-0.25269
4.23856	-0.23223
4.23555	-0.25429
4.2324	-0.24352
4.22938	-0.2119
4.22632	-0.20923
4.22294	-0.2459
4.21981	-0.245
4.21678	-0.25269
4.21365	-0.22458
4.21049	-0.22319
4.20748	-0.25429
4.20433	-0.24351
4.20125	-0.24952
4.1981	-0.24351
4.19505	-0.27204
4.19203	-0.25429
4.1888	-0.25753
4.18571	-0.20668
4.18254	-0.26218
4.17933	-0.2591
4.17586	-0.23916
4.17267	-0.14033
4.16954	-0.24499
4.16625	-0.21411
4.16322	-0.25269
4.16007	-0.20293
4.15686	-0.23914
4.15365	-0.23913
4.15046	-0.2406
4.14716	-0.23223
4.14412	-0.23164
4.14097	-0.22322
4.1378	-0.22185
4.13455	-0.19693
4.13119	-0.20928
4.12791	-0.19465
4.12474	-0.20168
4.12163	-0.18487
4.11861	-0.19071
4.11542	-0.18042
4.11227	-0.18263
4.10906	-0.17937
4.10563	-0.16738
4.10253	-0.16534
4.09927	-0.15663
4.09593	-0.15307
4.09276	-0.14117
4.08947	-0.13625
4.08372	-0.07787
4.08067	-0.10463
4.07763	-0.12635
4.07456	-0.14555
4.07118	-0.15132
4.06803	-0.12176
4.06492	-0.16433
4.06176	-0.14203
4.05875	-0.14834
4.05539	-0.15218
4.05224	-0.14205
4.04912	-0.14379
4.04597	-0.14203
4.04277	-0.13951
4.03954	-0.13867
4.03601	-0.14479
4.03293	-0.14555
4.02984	-0.14467
4.02634	-0.12807
4.02325	-0.14467
4.02	-0.13785
4.01697	-0.12635
4.01368	-0.13625
4.01025	-0.1302
4.00698	-0.13705
4.00372	-0.13707
4.00043	-0.13625
3.99724	-0.14033
3.99407	-0.14119
3.99085	-0.13867
3.98752	-0.15394
3.98435	-0.16135
3.98097	-0.15132
3.97794	-0.16846
3.97473	-0.17936
3.97148	-0.17724
3.96839	-0.20668
3.96516	-0.19811
3.96192	-0.21663
3.95856	-0.20925
3.95542	-0.24499
3.95206	-0.2473
3.94903	-0.27375
3.94567	-0.2473
3.94246	-0.279
3.93933	-0.2858
3.93608	-0.27573
3.93293	-0.28408
3.92974	-0.26063
3.92655	-0.28068
3.92336	-0.26063
3.91998	-0.26482
3.91691	-0.27035
3.91376	-0.26378
3.91065	-0.26702
3.90763	-0.25429
3.90442	-0.25908
3.90112	-0.25158
3.89808	-0.25269
3.89474	-0.22958
3.89161	-0.24499
3.88842	-0.24058
3.88523	-0.24058
3.88199	-0.23632
3.87878	-0.21922
3.87555	-0.23773
3.87225	-0.23222
3.86879	-0.22197
3.86576	-0.23163
3.86274	-0.2119
3.85943	-0.21287
3.85623	-0.21922
3.85306	-0.22186
3.84987	-0.22053
3.84668	-0.22053
3.84355	-0.22456
3.84034	-0.21922
3.837	-0.21046
3.83398	-0.23307
3.83095	-0.21057
3.82778	-0.22185
3.82476	-0.2119
3.82145	-0.21287
3.81813	-0.21167
3.81512	-0.2119
3.81181	-0.19352
3.80858	-0.21792
3.80547	-0.20539
3.80211	-0.19022
3.79898	-0.20416
3.79587	-0.18485
3.7926	-0.19579
3.78918	-0.18704
3.78611	-0.18715
3.7826	-0.16376
3.77933	-0.1762
3.77603	-0.17418
3.77284	-0.16038
3.76982	-0.16952
3.76654	-0.15571
3.76329	-0.15755
3.76006	-0.15849
3.75665	-0.14963
3.75363	-0.14832
3.75031	-0.15393
3.74718	-0.1429
3.74399	-0.14033
3.74076	-0.13867
3.73769	-0.14556
3.73444	-0.13786
3.73137	-0.14557
3.72804	-0.13468
3.72476	-0.13626
3.7214	-0.13316
3.71815	-0.13785
3.71489	-0.13706
3.71126	-0.14097
3.70801	-0.13786
3.70492	-0.14466
3.70162	-0.13547
3.69858	-0.14738
3.69541	-0.14118
3.69239	-0.14833
3.68932	-0.14557
3.68584	-0.14716
3.68242	-0.14963
3.6791	-0.15394
3.67576	-0.15305
3.67253	-0.15848
3.66912	-0.14963
3.66608	-0.16844
3.66268	-0.16928
3.65966	-0.16952
3.6563	-0.1712
3.65292	-0.17025
3.64975	-0.18151
3.64651	-0.17723
3.64322	-0.17519
3.64015	-0.18714
3.63707	-0.18716
3.63375	-0.19241
3.63068	-0.18716
3.62762	-0.18833
3.62447	-0.18261
3.6214	-0.18715
3.61834	-0.18833
3.61527	-0.18714
3.61196	-0.19353
3.60887	-0.18599
3.6058	-0.18716
3.60246	-0.19131
3.59934	-0.18485
3.59631	-0.18951
3.59314	-0.18151
3.59001	-0.18374
3.5867	-0.17416
3.58348	-0.17829
3.58034	-0.18372
3.5771	-0.17724
3.57389	-0.17935
3.57059	-0.17416
3.56742	-0.16134
3.56413	-0.17518
3.5611	-0.16845
3.55789	-0.15941
3.55487	-0.16952
3.55151	-0.15218
3.54813	-0.15133
3.54492	-0.15941
3.54145	-0.14716
3.53807	-0.15132
3.53505	-0.14833
3.53192	-0.14289
3.52881	-0.14378
3.52569	-0.14377
3.52245	-0.15755
3.51913	-0.15392
3.51578	-0.17218
3.51271	-0.18716
3.50933	-0.18915
3.50599	-0.21044
3.50297	-0.2119
3.49982	-0.2232
3.49669	-0.22457
3.49346	-0.23771
3.49039	-0.24955
3.48735	-0.23163
3.48422	-0.24497
3.48084	-0.22698
3.4778	-0.23162
3.47465	-0.2029
3.47139	-0.19578
3.46828	-0.18487
3.46491	-0.1712
3.46171	-0.15943
3.45848	-0.15849
3.45531	-0.14118
3.45197	-0.13391
3.44895	-0.12714
3.4458	-0.12174
3.44252	-0.11679
3.43948	-0.10528
3.43585	-0.10573
3.43272	-0.10208
3.42942	-0.09676
3.42588	-0.09048
3.42218	-0.08629
3.41846	-0.08584
3.41533	-0.08166
3.41216	-0.08067
3.40879	-0.07609
3.40515	-0.07011
3.40171	-0.0744
3.39803	-0.06938
3.39421	-0.06696
3.39012	-0.06258
3.38617	-0.0647
3.38187	-0.05952
3.37885	-0.06357
3.37555	-0.05806
3.37213	-0.05611
3.36879	-0.05739
3.36537	-0.05611
3.3618	-0.05371
3.35806	-0.05124
3.35418	-0.04948
3.35046	-0.05151
3.34634	-0.0465
3.34219	-0.04628
3.33788	-0.04444
3.33354	-0.04425
3.33051	-0.04211
3.32736	-0.04058
3.32422	-0.04083
3.32102	-0.03986
3.31773	-0.03893
3.31429	-0.0372
3.3108	-0.03659
3.30723	-0.03581
3.30358	-0.03506
3.29984	-0.03416
3.29604	-0.03365
3.29203	-0.03189
3.28798	-0.03158
3.28365	-0.0295
3.27939	-0.03003
3.27505	-0.0295
3.27053	-0.02825
3.26581	-0.02711
3.26104	-0.02678
3.25584	-0.02462
3.25071	-0.02489
3.24515	-0.02301
3.2395	-0.02262
3.2336	-0.02167
3.23058	-0.02119
3.22751	-0.02079
3.22426	-0.01969
3.22084	-0.0187
3.21765	-0.02005
3.21407	-0.01781
3.21051	-0.018
3.20692	-0.01781
3.20303	-0.01641
3.19925	-0.01691
3.19533	-0.01633
3.19113	-0.01522
3.18682	-0.01481
3.18227	-0.01407
3.17796	-0.01481
3.17311	-0.01318
3.16814	-0.01288
3.1631	-0.01268
3.15775	-0.01196
3.15227	-0.01167
3.14649	-0.01105
3.14053	-0.01073
3.13427	-0.01021
3.12774	-0.00979
3.12077	-0.00917
3.11355	-0.00886
3.10608	-0.00856
3.09816	-0.00807
3.08997	-0.0078
3.08132	-0.00739
3.07227	-0.00706
3.06295	-0.00686
3.05323	-0.00658
3.04305	-0.00628
3.03282	-0.00625
3.02218	-0.00601
3.01107	-0.00575
2.9999	-0.00572
2.98827	-0.0055
2.9766	-0.00548
2.96476	-0.0054
2.95281	-0.00535
2.94076	-0.00531
2.92854	-0.00523
2.91624	-0.0052
2.90402	-0.00523
2.89146	-0.00509
2.87912	-0.00518
2.86665	-0.00513
2.85407	-0.00508
2.84145	-0.00506
2.82898	-0.00513
2.81653	-0.00513
2.80396	-0.00509
2.79144	-0.0051
2.77883	-0.00507
2.76648	-0.00517
2.75409	-0.00516
2.7416	-0.00512
2.72915	-0.00513
2.71685	-0.0052
2.70459	-0.00521
2.69226	-0.00518
2.67998	-0.00521
2.66786	-0.00527
2.65571	-0.00526
2.6437	-0.00532
2.63163	-0.0053
2.6197	-0.00536
2.60782	-0.00538
2.596	-0.00541
2.58439	-0.00551
2.57284	-0.00553
2.56132	-0.00555
2.55	-0.00565
2.5386	-0.00561
2.52737	-0.00569
2.51639	-0.00582
2.50528	-0.00575
2.49432	-0.00583
2.4834	-0.00585
2.47271	-0.00598
2.46218	-0.00608
2.45151	-0.00599
2.44089	-0.00602
2.43049	-0.00614
2.42025	-0.00625
2.4099	-0.00618
2.39969	-0.00626
2.38955	-0.00631
2.37933	-0.00626
2.36931	-0.00638
2.35947	-0.0065
2.34945	-0.00638
2.33963	-0.00651
2.32976	-0.00648
2.32002	-0.00656
2.31038	-0.00663
2.30072	-0.00662
2.29125	-0.00675
2.28179	-0.00676
2.27242	-0.00682
2.26323	-0.00696
2.25405	-0.00696
2.24488	-0.00697
2.23587	-0.00709
2.22703	-0.00723
2.21832	-0.00734
2.20954	-0.00728
2.20091	-0.00741
2.19222	-0.00736
2.18372	-0.00752
2.17532	-0.00761
2.16692	-0.00761
2.1589	-0.00797
2.15075	-0.00784
2.14267	-0.00791
2.13469	-0.00801
2.12676	-0.00807
2.1189	-0.00813
2.11111	-0.00821
2.10333	-0.00823
2.09556	-0.00823
2.08808	-0.00854
2.08069	-0.00865
2.07313	-0.00845
2.06566	-0.00856
2.05838	-0.00879
2.05115	-0.00883
2.04391	-0.00883
2.03662	-0.00876
2.02957	-0.00907
2.02275	-0.00938
2.01578	-0.00917
2.00885	-0.00922
2.00205	-0.0094

## Sheet: Figure 2b
Ewe	Current
3.1008	-0.00227
3.10178	-0.00221
3.10278	-0.00216
3.10377	-0.00211
3.10479	-0.00207
3.1058	-0.00203
3.10675	-0.00199
3.10775	-0.00196
3.10875	-0.00192
3.1098	-0.00189
3.11076	-0.00185
3.11179	-0.00183
3.11276	-0.0018
3.1138	-0.00176
3.1148	-0.00174
3.11578	-0.00172
3.11676	-0.00169
3.11776	-0.00166
3.11874	-0.00164
3.11977	-0.00161
3.12077	-0.00159
3.12179	-0.00157
3.12277	-0.00155
3.12378	-0.00152
3.12477	-0.0015
3.12576	-0.00148
3.12672	-0.00146
3.12778	-0.00145
3.12877	-0.00143
3.12978	-0.00141
3.13078	-0.00138
3.13176	-0.00137
3.13278	-0.00135
3.13378	-0.00134
3.13479	-0.00132
3.1358	-0.0013
3.13675	-0.00128
3.13776	-0.00128
3.1388	-0.00125
3.13976	-0.00124
3.14077	-0.00123
3.14178	-0.00121
3.14275	-0.0012
3.14375	-0.00118
3.14479	-0.00116
3.14576	-0.00115
3.14677	-0.00114
3.14777	-0.00112
3.14883	-0.00111
3.1498	-0.0011
3.15081	-0.00108
3.15177	-0.00108
3.15281	-0.00106
3.15378	-0.00104
3.15477	-0.00103
3.15578	-0.00102
3.15676	-0.00101
3.15775	-0.000998213
3.1588	-0.00098828
3.15975	-0.000975602
3.16079	-0.000965802
3.16178	-0.000952992
3.16277	-0.000943907
3.1638	-0.000928377
3.1648	-0.000925975
3.16581	-0.000909983
3.16676	-0.000897185
3.16777	-0.000891912
3.16878	-0.000878052
3.1698	-0.000863626
3.17078	-0.000861572
3.17176	-0.000846969
3.17275	-0.000840851
3.17376	-0.000826668
3.17478	-0.0008203
3.17578	-0.000800781
3.17682	-0.000798852
3.1778	-0.000785393
3.17876	-0.000779451
3.17978	-0.00077304
3.18081	-0.000762718
3.18176	-0.000747401
3.18276	-0.000739791
3.18376	-0.000730353
3.1848	-0.000715722
3.18582	-0.000711537
3.18679	-0.000702912
3.18779	-0.000698042
3.18878	-0.000681993
3.18979	-0.00067986
3.19078	-0.000668824
3.1918	-0.000657473
3.19277	-0.000649774
3.19383	-0.000640052
3.19481	-0.000627762
3.19577	-0.000623141
3.19682	-0.000607377
3.19777	-0.000602692
3.19878	-0.000600398
3.1998	-0.000584648
3.20076	-0.000577659
3.2018	-0.000572319
3.20276	-0.000554751
3.20376	-0.000541121
3.20479	-0.000544648
3.20579	-0.000529782
3.20678	-0.000522288
3.20781	-0.000518327
3.20875	-0.000512313
3.20977	-0.000503293
3.21079	-0.000490865
3.2118	-0.000489799
3.21277	-0.000475163
3.2138	-0.00046825
3.21479	-0.000460099
3.21578	-0.00044906
3.21677	-0.000441598
3.21778	-0.000428867
3.21878	-0.000419778
3.21979	-0.000415429
3.22076	-0.000406485
3.22177	-0.000398659
3.22279	-0.000385722
3.22378	-0.000382974
3.22478	-0.000375217
3.22577	-0.000362024
3.2268	-0.000352998
3.22781	-0.000341585
3.22878	-0.000340075
3.2298	-0.000327894
3.23081	-0.000321025
3.23179	-0.000310433
3.23279	-0.000304044
3.23379	-0.000288957
3.23478	-0.000279934
3.23574	-0.000268791
3.23676	-0.000262853
3.23776	-0.000254787
3.23873	-0.000247364
3.23977	-0.000238444
3.24071	-0.000225032
3.24179	-0.00021887
3.24279	-0.000203918
3.24375	-0.000197018
3.24473	-0.000186295
3.24576	-0.000179908
3.24677	-0.000167448
3.24775	-0.000161142
3.24877	-0.000150862
3.24977	-0.000138465
3.25079	-0.000128566
3.25176	-0.000122228
3.25278	-0.000104352
3.25375	-9.75212e-05
3.25479	-8.66378e-05
3.25579	-7.91599e-05
3.25676	-6.79482e-05
3.25777	-5.25858e-05
3.25878	-4.14862e-05
3.25978	-2.90152e-05
3.26078	-2.02896e-05
3.26178	-1.25627e-05
3.26278	-1.00378e-05
3.26377	1.04789e-05
3.26477	2.54271e-05
3.26576	3.54023e-05
3.26677	4.19772e-05
3.26781	6.31571e-05
3.26879	7.19804e-05
3.26979	7.78719e-05
3.27077	8.80986e-05
3.27179	0.000103648
3.27277	0.000116199
3.27378	0.000132241
3.27475	0.000132433
3.27578	0.000154233
3.27675	0.000168787
3.27778	0.000177251
3.27877	0.000192768
3.27979	0.000206257
3.28079	0.000221639
3.28177	0.000236776
3.28279	0.000246522
3.28377	0.000251372
3.28477	0.00027215
3.2858	0.000292067
3.28682	0.000297783
3.2878	0.000312361
3.28877	0.000330143
3.28984	0.000350984
3.29078	0.000360447
3.29181	0.000375422
3.29281	0.000390531
3.29377	0.000408658
3.2948	0.000425575
3.29579	0.000443563
3.29678	0.000452638
3.2978	0.000470475
3.29878	0.000491265
3.29981	0.000498815
3.30076	0.00052098
3.30177	0.000538314
3.30279	0.000554764
3.30382	0.000574752
3.30481	0.000592369
3.30583	0.000614017
3.30682	0.000628397
3.30786	0.000640664
3.30878	0.000661089
3.30981	0.000677865
3.3108	0.000703958
3.3118	0.000716663
3.3128	0.00074451
3.31382	0.000768071
3.31476	0.000781919
3.31579	0.000801127
3.31681	0.000815208
3.31777	0.000840844
3.31877	0.000863626
3.31982	0.000890322
3.32077	0.000907776
3.32178	0.000928651
3.32282	0.000955404
3.32379	0.000971359
3.3248	0.001
3.32579	0.00102
3.3268	0.00105
3.32779	0.00107
3.32878	0.00109
3.32978	0.00112
3.33078	0.00114
3.33179	0.00117
3.3328	0.0012
3.33378	0.00122
3.33483	0.00124
3.3358	0.00127
3.33679	0.0013
3.33778	0.00133
3.33879	0.00135
3.3398	0.00139
3.3408	0.00141
3.34178	0.00144
3.34278	0.00147
3.34383	0.0015
3.34481	0.00153
3.34585	0.00156
3.3468	0.00159
3.34782	0.00163
3.34881	0.00165
3.34984	0.00169
3.35079	0.00172
3.35179	0.00176
3.35279	0.00178
3.35379	0.00182
3.35482	0.00185
3.35584	0.00189
3.35684	0.00193
3.35783	0.00196
3.35881	0.00199
3.35977	0.00203
3.36079	0.00207
3.36181	0.00211
3.3628	0.00214
3.36381	0.00218
3.36485	0.00222
3.36584	0.00227
3.36682	0.00231
3.36781	0.00235
3.36882	0.00239
3.36982	0.00244
3.37082	0.00247
3.37182	0.00252
3.37279	0.00256
3.37376	0.0026
3.37482	0.00266
3.37582	0.0027
3.37682	0.00274
3.3778	0.00279
3.3788	0.00284
3.3798	0.00289
3.38082	0.00294
3.3818	0.00299
3.38284	0.00304
3.38383	0.0031
3.38484	0.00314
3.38582	0.0032
3.38681	0.00325
3.38785	0.00331
3.38884	0.00336
3.38981	0.00341
3.39081	0.00347
3.3918	0.00353
3.39282	0.00359
3.39382	0.00364
3.39479	0.00371
3.39582	0.00377
3.39679	0.00384
3.39778	0.00389
3.3988	0.00396
3.39978	0.00403
3.40075	0.00408
3.40178	0.00415
3.40278	0.00423
3.40382	0.0043
3.40493	0.00441
3.40591	0.00446
3.40688	0.00453
3.40791	0.0046
3.40891	0.00468
3.40992	0.00475
3.41089	0.00482
3.4119	0.00489
3.41288	0.00497
3.41388	0.00506
3.41491	0.00515
3.41591	0.00522
3.41688	0.0053
3.41792	0.0054
3.41891	0.00548
3.41987	0.00557
3.4209	0.00566
3.42191	0.00576
3.42292	0.00585
3.42393	0.00594
3.42493	0.00603
3.42591	0.00614
3.42688	0.00624
3.42788	0.00633
3.4289	0.00644
3.42992	0.00655
3.43087	0.00665
3.4319	0.00676
3.43291	0.00686
3.43388	0.00697
3.43491	0.00709
3.43593	0.0072
3.43689	0.0073
3.43786	0.00742
3.43887	0.00754
3.43987	0.00767
3.44088	0.00779
3.44188	0.00791
3.44291	0.00805
3.44385	0.00816
3.44492	0.0083
3.44588	0.00843
3.44686	0.00856
3.44794	0.0087
3.44889	0.00882
3.44989	0.00897
3.45091	0.00911
3.45188	0.00926
3.45291	0.00942
3.45388	0.00956
3.45493	0.00971
3.45591	0.00988
3.45688	0.01002
3.45792	0.01019
3.45896	0.01035
3.45992	0.01052
3.46093	0.01068
3.4619	0.01085
3.46292	0.01101
3.46389	0.0112
3.46493	0.01138
3.46595	0.01157
3.46693	0.01177
3.46792	0.01195
3.46892	0.01216
3.46989	0.01236
3.47091	0.01255
3.47188	0.01277
3.4729	0.01297
3.47392	0.01321
3.47489	0.01342
3.47587	0.01363
3.47692	0.01388
3.4779	0.01411
3.47889	0.01436
3.47987	0.01461
3.4809	0.01486
3.48196	0.01512
3.48293	0.01539
3.48389	0.01565
3.48492	0.01596
3.48591	0.01622
3.48692	0.01652
3.4879	0.01681
3.4889	0.01711
3.4899	0.01742
3.49095	0.01776
3.49189	0.01809
3.49289	0.01842
3.49392	0.01879
3.4949	0.01912
3.49589	0.0195
3.49688	0.01986
3.4979	0.02026
3.49894	0.02065
3.49989	0.02103
3.50092	0.02143
3.5019	0.02185
3.50293	0.02229
3.50394	0.02273
3.5049	0.02318
3.50591	0.02365
3.50692	0.02412
3.50799	0.02461
3.50893	0.02513
3.50992	0.02559
3.51093	0.02611
3.51191	0.02666
3.51291	0.02716
3.51394	0.02768
3.51492	0.02824
3.51588	0.02878
3.51694	0.0294
3.51795	0.02995
3.51891	0.03055
3.51998	0.03112
3.52094	0.03168
3.52193	0.03229
3.52291	0.03289
3.52391	0.03349
3.52496	0.0341
3.52591	0.03469
3.52689	0.03524
3.52794	0.03583
3.5289	0.03638
3.52992	0.03697
3.53094	0.03751
3.53193	0.03803
3.53294	0.03855
3.53391	0.03902
3.53494	0.03947
3.53593	0.03995
3.53695	0.04032
3.53794	0.04076
3.53892	0.04106
3.53994	0.0413
3.54095	0.04158
3.54192	0.0418
3.54297	0.04203
3.54393	0.04216
3.54491	0.04223
3.54593	0.04233
3.54691	0.04234
3.54793	0.04233
3.54894	0.0423
3.5499	0.04219
3.55092	0.04208
3.55192	0.04191
3.55289	0.04173
3.55395	0.04151
3.55497	0.04129
3.55592	0.04104
3.55693	0.04079
3.55795	0.04053
3.55893	0.04022
3.55994	0.03997
3.56097	0.03963
3.56195	0.03937
3.56295	0.03906
3.56398	0.03871
3.56492	0.03842
3.56594	0.03812
3.56691	0.03786
3.56793	0.03763
3.56893	0.03734
3.56995	0.03708
3.57092	0.03684
3.57198	0.03661
3.5729	0.03642
3.57396	0.0362
3.57498	0.036
3.57595	0.0358
3.57696	0.0356
3.57795	0.03534
3.57894	0.03517
3.57998	0.03502
3.581	0.03487
3.58194	0.03469
3.58296	0.03461
3.58394	0.03445
3.58496	0.0343
3.58598	0.03419
3.58696	0.03409
3.58793	0.03398
3.58897	0.03386
3.58993	0.03375
3.59091	0.03362
3.59196	0.03357
3.59294	0.03348
3.59395	0.03342
3.59494	0.03336
3.59591	0.03331
3.59694	0.03328
3.59794	0.03321
3.59893	0.03315
3.59995	0.03314
3.6009	0.03309
3.60197	0.03309
3.60293	0.03304
3.60394	0.033
3.60497	0.03301
3.60593	0.03299
3.60694	0.03301
3.60793	0.03305
3.60898	0.033
3.60994	0.03305
3.61094	0.03301
3.61198	0.03304
3.61293	0.03308
3.61395	0.03307
3.61495	0.03313
3.61595	0.03311
3.61694	0.03313
3.61795	0.03321
3.61898	0.03325
3.61997	0.03329
3.62096	0.03337
3.62194	0.03339
3.62291	0.03342
3.62395	0.03349
3.62495	0.03354
3.62599	0.03366
3.62697	0.0337
3.62798	0.0338
3.62895	0.0338
3.62993	0.03385
3.63099	0.03393
3.63195	0.03403
3.63296	0.03412
3.63397	0.03419
3.63494	0.03421
3.63594	0.03428
3.63698	0.03435
3.63798	0.03442
3.63896	0.03454
3.63998	0.03462
3.64098	0.03466
3.64196	0.03471
3.64297	0.03481
3.64394	0.03489
3.64494	0.03502
3.6459	0.03508
3.64699	0.03518
3.64798	0.03529
3.64898	0.03532
3.64995	0.03544
3.65095	0.03555
3.65199	0.03564
3.65295	0.03572
3.65398	0.0358
3.65496	0.03585
3.65596	0.03595
3.65695	0.03601
3.65798	0.03619
3.65898	0.03623
3.65999	0.03631
3.66099	0.03648
3.662	0.03649
3.66297	0.03663
3.66397	0.03672
3.66497	0.03679
3.66595	0.03686
3.66701	0.0369
3.66796	0.03699
3.66896	0.03706
3.66992	0.03716
3.67092	0.03724
3.67194	0.03735
3.67294	0.0374
3.67394	0.0375
3.67499	0.0376
3.67597	0.0377
3.677	0.03783
3.67796	0.03786
3.67898	0.03795
3.67997	0.03795
3.68095	0.03799
3.68195	0.03809
3.68295	0.03822
3.68391	0.03825
3.68494	0.03833
3.68596	0.03837
3.68695	0.03846
3.68796	0.03851
3.68895	0.03855
3.68996	0.03866
3.69098	0.03872
3.692	0.03874
3.69294	0.03876
3.69396	0.03878
3.69495	0.03886
3.69598	0.03895
3.69694	0.03894
3.69797	0.03903
3.69901	0.03907
3.69998	0.0391
3.70097	0.03918
3.70197	0.03918
3.70298	0.03921
3.70398	0.03924
3.70492	0.03926
3.70594	0.03926
3.70695	0.03928
3.70792	0.03929
3.70897	0.03937
3.70996	0.03938
3.71099	0.03939
3.71197	0.03943
3.71295	0.03944
3.71395	0.03946
3.71497	0.03952
3.71597	0.03947
3.71694	0.03949
3.71791	0.03944
3.71897	0.0394
3.71993	0.03942
3.72095	0.03935
3.72197	0.03939
3.72294	0.03938
3.72397	0.03939
3.72498	0.03944
3.72597	0.03935
3.72698	0.03936
3.72797	0.03931
3.72894	0.03924
3.72994	0.03922
3.73097	0.03914
3.73193	0.03906
3.73292	0.03903
3.73399	0.03904
3.73496	0.03895
3.73599	0.0389
3.73695	0.03883
3.73799	0.03881
3.73896	0.03873
3.73997	0.03861
3.74099	0.03869
3.74199	0.03852
3.74298	0.03849
3.74397	0.03835
3.74496	0.03827
3.74596	0.03822
3.74696	0.03819
3.74797	0.03813
3.74897	0.03801
3.75	0.03791
3.75102	0.0378
3.75197	0.03774
3.75297	0.03763
3.754	0.03766
3.755	0.03748
3.75598	0.03737
3.75699	0.03725
3.75797	0.03717
3.75899	0.03709
3.76	0.03698
3.76098	0.03687
3.762	0.03683
3.76303	0.03669
3.76398	0.03657
3.76499	0.03652
3.76598	0.03639
3.76701	0.03631
3.768	0.03619
3.76897	0.03606
3.76999	0.03595
3.771	0.03586
3.77198	0.03582
3.77296	0.03575
3.77399	0.0356
3.775	0.03553
3.77604	0.03541
3.777	0.03527
3.778	0.0352
3.77898	0.03512
3.77998	0.03501
3.78104	0.03495
3.78197	0.03473
3.78296	0.03462
3.78401	0.03459
3.78496	0.03444
3.78599	0.03442
3.78698	0.03432
3.78798	0.03422
3.78899	0.03421
3.78997	0.03411
3.79097	0.03399
3.79199	0.03398
3.79299	0.03388
3.79402	0.03382
3.79498	0.0337
3.79596	0.03364
3.79697	0.03364
3.79797	0.03351
3.799	0.03352
3.79997	0.03353
3.80098	0.03339
3.80197	0.03339
3.80298	0.03332
3.80399	0.03328
3.80501	0.03332
3.80603	0.03326
3.80703	0.03319
3.80806	0.03312
3.80897	0.03307
3.80999	0.03312
3.811	0.03307
3.81202	0.03307
3.81301	0.03307
3.814	0.03309
3.81504	0.0332
3.81601	0.03316
3.81704	0.03316
3.81804	0.03325
3.81897	0.03322
3.82002	0.03317
3.82102	0.03316
3.822	0.03313
3.82301	0.03319
3.82401	0.03327
3.82501	0.03326
3.82602	0.03339
3.827	0.03338
3.82802	0.03339
3.82902	0.03344
3.83	0.03347
3.83101	0.03357
3.83202	0.03368
3.83301	0.03372
3.83399	0.03372
3.83502	0.03384
3.836	0.03387
3.83702	0.03405
3.83801	0.03408
3.83903	0.03421
3.84001	0.03428
3.84103	0.03434
3.84204	0.03445
3.84303	0.03458
3.84401	0.03465
3.84503	0.03479
3.84603	0.03485
3.84703	0.03496
3.84798	0.03506
3.84901	0.03518
3.85004	0.03537
3.85103	0.03551
3.85205	0.03554
3.85303	0.03574
3.85403	0.03587
3.85504	0.03596
3.85604	0.03618
3.85701	0.03623
3.85805	0.0364
3.85904	0.0365
3.86002	0.03658
3.86057	0.03663
3.86072	0.03671
3.86122	0.0368
3.86224	0.03697
3.86318	0.03711
3.86423	0.03739
3.86524	0.03751
3.86622	0.03771
3.86724	0.03786
3.86823	0.03793
3.86921	0.03817
3.87023	0.03826
3.87121	0.03837
3.87222	0.03852
3.87324	0.03863
3.87422	0.0389
3.87525	0.03905
3.87626	0.03916
3.87723	0.03938
3.87825	0.03956
3.87924	0.03975
3.88024	0.03996
3.88122	0.04007
3.88224	0.04023
3.88321	0.04043
3.88423	0.04052
3.88524	0.04067
3.88624	0.04085
3.88723	0.04108
3.88826	0.04122
3.88919	0.04137
3.89025	0.04155
3.89125	0.0417
3.89223	0.04184
3.89323	0.04203
3.89422	0.04221
3.89526	0.04237
3.89626	0.04258
3.89727	0.04271
3.89826	0.04276
3.89923	0.04297
3.90021	0.04306
3.90126	0.0433
3.90226	0.0435
3.90327	0.04359
3.90426	0.04374
3.90522	0.04401
3.90623	0.04416
3.90726	0.04431
3.90825	0.04438
3.90922	0.04453
3.91026	0.04464
3.91125	0.04467
3.91227	0.04491
3.91324	0.04501
3.91426	0.04521
3.91527	0.04533
3.91626	0.04547
3.91725	0.04561
3.91825	0.04574
3.91927	0.04592
3.92032	0.04602
3.92128	0.04608
3.92224	0.04616
3.92326	0.04629
3.92424	0.0463
3.92525	0.04649
3.92626	0.04664
3.92725	0.0467
3.92825	0.04685
3.92929	0.04698
3.93027	0.04705
3.93127	0.04718
3.93228	0.04733
3.93331	0.04746
3.93425	0.04754
3.93529	0.04762
3.93624	0.04762
3.93731	0.04772
3.93827	0.04786
3.93926	0.04799
3.9403	0.04807
3.94124	0.04817
3.94222	0.04829
3.94327	0.04832
3.94429	0.04846
3.94527	0.0486
3.94623	0.04879
3.94729	0.04893
3.94829	0.04891
3.94927	0.04902
3.95025	0.04898
3.95122	0.04906
3.95227	0.04925
3.95329	0.04929
3.95427	0.04933
3.95527	0.04945
3.95629	0.0495
3.95728	0.04963
3.9583	0.04971
3.95926	0.04974
3.96028	0.04988
3.96128	0.04985
3.96227	0.0499
3.96329	0.05005
3.96426	0.05004
3.96527	0.05022
3.96629	0.05027
3.96729	0.05031
3.96826	0.0505
3.96929	0.05058
3.97026	0.05056
3.97129	0.05072
3.97229	0.05073
3.97329	0.05085
3.9743	0.0508
3.97528	0.05081
3.97628	0.05102
3.9773	0.05097
3.97828	0.05114
3.9793	0.05119
3.9803	0.05123
3.98131	0.05129
3.98229	0.05135
3.98326	0.05132
3.98429	0.05152
3.98532	0.05154
3.98629	0.05183
3.98724	0.05168
3.98825	0.05168
3.98927	0.05173
3.99026	0.05182
3.99129	0.05188
3.99227	0.05188
3.99326	0.05192
3.99428	0.05194
3.9953	0.05198
3.99632	0.05197
3.99732	0.05207
3.99831	0.05215
3.9993	0.05207
4.00026	0.05205
4.00128	0.0521
4.00229	0.05209
4.00328	0.0522
4.00428	0.0522
4.00528	0.05226
4.0063	0.05229
4.00729	0.05226
4.00827	0.05239
4.00927	0.05229
4.0103	0.05237
4.01129	0.05233
4.01229	0.0524
4.01326	0.05225
4.01429	0.05225
4.01527	0.05226
4.01629	0.05244
4.01732	0.05237
4.01829	0.05226
4.01932	0.05224
4.0203	0.05218
4.02127	0.05223
4.02231	0.05233
4.02329	0.05217
4.0243	0.05216
4.02528	0.05229
4.02629	0.05222
4.02726	0.05209
4.02828	0.05201
4.02926	0.05201
4.0303	0.05199
4.03133	0.05186
4.03228	0.05196
4.03328	0.0517
4.03427	0.05158
4.03526	0.05163
4.03628	0.05154
4.03729	0.05144
4.03825	0.05131
4.0393	0.05118
4.04031	0.0512
4.04128	0.05104
4.04229	0.05102
4.04331	0.05091
4.04424	0.05077
4.04529	0.0507
4.04629	0.05056
4.04725	0.05045
4.04833	0.05046
4.0493	0.05029
4.05029	0.0502
4.0513	0.05001
4.05228	0.04985
4.05329	0.04983
4.05434	0.04972
4.05529	0.04957
4.05627	0.04947
4.0573	0.04932
4.05826	0.04926
4.0593	0.04927
4.06029	0.04902
4.06127	0.04894
4.06229	0.04873
4.06328	0.0486
4.06427	0.04852
4.06525	0.04843
4.06631	0.04829
4.06728	0.04814
4.06828	0.04798
4.06928	0.04789
4.07026	0.04773
4.07129	0.04757
4.07231	0.0475
4.0733	0.0473
4.0743	0.04723
4.07527	0.04709
4.07627	0.04691
4.07727	0.04674
4.07829	0.0466
4.07929	0.04656
4.08031	0.04646
4.08127	0.04627
4.08229	0.04622
4.08328	0.04612
4.08426	0.04589
4.0853	0.04592
4.08632	0.04579
4.08732	0.04565
4.08831	0.04557
4.08933	0.04538
4.09028	0.04523
4.09128	0.04521
4.0923	0.04512
4.09329	0.04512
4.0943	0.04498
4.09529	0.0449
4.0963	0.04489
4.09727	0.04479
4.09826	0.04471
4.09928	0.04477
4.10031	0.0448
4.10125	0.04476
4.10226	0.04458
4.10329	0.04446
4.1043	0.04452
4.10528	0.04441
4.10628	0.04446
4.10726	0.0444
4.10829	0.04436
4.10929	0.04437
4.11029	0.04436
4.1113	0.04437
4.11233	0.0445
4.1133	0.04444
4.1143	0.04444
4.11529	0.04443
4.11627	0.04441
4.11731	0.04454
4.11828	0.04458
4.1193	0.04466
4.1203	0.04472
4.12127	0.04477
4.12228	0.04488
4.12331	0.04494
4.1243	0.04496
4.1253	0.04515
4.1263	0.04519
4.12731	0.0453
4.12828	0.0454
4.12932	0.04545
4.13032	0.04553
4.13133	0.04575
4.1323	0.04583
4.13333	0.04598
4.1343	0.04611
4.13532	0.04644
4.13631	0.04656
4.13729	0.04674
4.13827	0.04684
4.13932	0.047
4.14034	0.04719
4.14128	0.04721
4.14227	0.04741
4.14329	0.04758
4.14435	0.04791
4.14531	0.04808
4.1463	0.04825
4.14734	0.04852
4.14829	0.04865
4.1493	0.0489
4.15031	0.04914
4.15133	0.04946
4.15231	0.04963
4.15329	0.04978
4.15429	0.05003
4.15533	0.05027
4.15629	0.05047
4.15734	0.05084
4.15833	0.05102
4.15931	0.05132
4.16034	0.05159
4.16131	0.05183
4.16234	0.05215
4.16333	0.05244
4.16434	0.05267
4.16533	0.053
4.16633	0.05319
4.16731	0.05345
4.16831	0.05372
4.16931	0.05407
4.17036	0.05449
4.1713	0.05498
4.17232	0.05513
4.17333	0.05542
4.17428	0.05563
4.17533	0.05597
4.17631	0.05632
4.17733	0.0565
4.17833	0.05681
4.17934	0.05709
4.18031	0.05728
4.18132	0.05767
4.1823	0.058
4.18332	0.05825
4.18433	0.05861
4.18534	0.05892
4.18632	0.05919
4.18731	0.05955
4.18833	0.05984
4.18935	0.06019
4.19035	0.06046
4.19129	0.06081
4.19234	0.06102
4.19331	0.06128
4.19433	0.06162
4.19532	0.06199
4.19633	0.06223
4.19733	0.06257
4.19835	0.06304
4.1993	0.06334
4.2003	0.06366
4.20132	0.06392
4.20237	0.0642
4.20334	0.06451
4.2044	0.06474
4.20536	0.06499
4.20629	0.06521
4.20731	0.06555
4.20833	0.06576
4.20933	0.06598
4.21031	0.06628
4.21135	0.06657
4.2123	0.06682
4.21333	0.06711
4.21435	0.06733
4.21532	0.06764
4.21633	0.06785
4.21732	0.06797
4.21831	0.0681
4.2193	0.06846
4.22032	0.06866
4.2213	0.06901
4.22232	0.06933
4.2233	0.06945
4.22434	0.07017
4.2254	0.07034
4.22639	0.07055
4.2274	0.07079
4.22838	0.07111
4.22939	0.07127
4.23038	0.07135
4.23133	0.07147
4.2324	0.07164
4.23336	0.07179
4.23438	0.07195
4.23537	0.07214
4.23638	0.07223
4.23737	0.07238
4.23839	0.07251
4.23942	0.07261
4.24041	0.07284
4.24139	0.07294
4.2424	0.07305
4.2434	0.07308
4.24441	0.07319
4.24539	0.07327
4.24642	0.07347
4.24742	0.07353
4.24836	0.07365
4.24937	0.07365
4.25039	0.07374
4.25141	0.07388
4.2524	0.07387
4.2534	0.07402
4.25444	0.07413
4.25539	0.07409
4.25637	0.07414
4.25738	0.0744
4.25837	0.07438
4.25938	0.07443
4.26039	0.07441
4.26141	0.07444
4.26241	0.07437
4.26341	0.07435
4.2644	0.07439
4.2654	0.07446
4.26637	0.07438
4.26741	0.07439
4.26841	0.07433
4.26939	0.07422
4.27036	0.0742
4.27136	0.07415
4.2724	0.07416
4.27339	0.07407
4.27442	0.07404
4.27543	0.07404
4.27641	0.07399
4.27743	0.07397
4.27841	0.07394
4.27938	0.07387
4.28042	0.07386
4.28148	0.07377
4.28242	0.07358
4.28341	0.0735
4.28441	0.07344
4.28542	0.07347
4.28644	0.07367
4.28741	0.07357
4.28843	0.07345
4.28946	0.07333
4.2904	0.07321
4.29137	0.07315
4.29242	0.07302
4.2934	0.073
4.29442	0.07277
4.2954	0.07269
4.2964	0.0727
4.29736	0.07253
4.29842	0.07248
4.29944	0.07241
4.30041	0.07227
4.30141	0.0722
4.30242	0.07224
4.30341	0.07203
4.30439	0.07204
4.30541	0.07198
4.30644	0.07188
4.30741	0.07175
4.3084	0.07161
4.30943	0.07161
4.31046	0.07158
4.31138	0.07149
4.31244	0.0715
4.31345	0.07144
4.31441	0.07136
4.3154	0.07157
4.31646	0.07143
4.31741	0.07138
4.3184	0.07128
4.31941	0.07117
4.32042	0.07105
4.32142	0.071
4.32243	0.07095
4.32345	0.07086
4.32438	0.07077
4.32543	0.07077
4.32642	0.07071
4.32741	0.07066
4.32847	0.07061
4.32945	0.0705
4.33045	0.07048
4.33141	0.07043
4.33242	0.07035
4.3334	0.07018
4.33442	0.07009
4.3354	0.07005
4.3364	0.07008
4.33739	0.06999
4.3384	0.0699
4.33944	0.06988
4.34044	0.06979
4.3414	0.06968
4.34244	0.06964
4.34345	0.06951
4.34444	0.06975
4.34541	0.06959
4.3464	0.06943
4.34743	0.06932
4.34841	0.0692
4.34942	0.06915
4.35046	0.06906
4.35146	0.0689
4.3524	0.06881
4.35343	0.06868
4.35442	0.06855
4.35541	0.06853
4.35639	0.06835
4.35745	0.06827
4.35843	0.06812
4.3594	0.06788
4.36043	0.06779
4.36144	0.06767
4.36246	0.06759
4.36345	0.06745
4.36444	0.06729
4.36545	0.06719
4.36645	0.06702
4.36746	0.06685
4.36845	0.06678
4.36941	0.06656
4.37043	0.06643
4.37139	0.06619
4.3724	0.06598
4.37342	0.06592
4.37442	0.06593
4.37543	0.06572
4.37639	0.06553
4.37745	0.06531
4.37843	0.06516
4.37947	0.06491
4.38047	0.06465
4.38146	0.06449
4.38245	0.06423
4.38345	0.06397
4.38444	0.06369
4.38537	0.06343
4.38643	0.06321
4.38747	0.06307
4.38843	0.06273
4.38945	0.06249
4.39044	0.06227
4.39141	0.06198
4.39245	0.0617
4.39342	0.06145
4.39448	0.06117
4.39547	0.06092
4.39642	0.06061
4.39741	0.06027
4.3984	0.05999
4.39946	0.05965
4.40045	0.05947
4.40142	0.05909
4.40244	0.05879
4.40346	0.05849
4.40444	0.05816
4.40546	0.05801
4.40646	0.05773
4.40747	0.05738
4.40844	0.05704
4.40943	0.05667
4.4104	0.05628
4.4114	0.05594
4.41242	0.05555
4.41345	0.05528
4.41444	0.05487
4.41545	0.05449
4.41647	0.05415
4.41743	0.05377
4.41842	0.05337
4.41945	0.05306
4.42043	0.05267
4.42143	0.05231
4.42245	0.05188
4.42339	0.05147
4.42444	0.05112
4.42543	0.05073
4.42646	0.05039
4.42745	0.05
4.42845	0.04959
4.42949	0.04927
4.43048	0.04886
4.43146	0.04847
4.43246	0.04811
4.43343	0.04771
4.43446	0.04733
4.43548	0.04692
4.43644	0.04656
4.43742	0.04629
4.43843	0.04592
4.43947	0.04552
4.44045	0.04514
4.44147	0.04472
4.44248	0.04433
4.44343	0.04395
4.44448	0.04353
4.44545	0.04322
4.44648	0.04279
4.44743	0.0424
4.44845	0.042
4.44947	0.04162
4.45046	0.04124
4.45145	0.0409
4.45247	0.04052
4.45346	0.0402
4.45446	0.0398
4.45537	0.03942
4.45647	0.0391
4.45745	0.0387
4.45849	0.03837
4.45945	0.03802
4.46043	0.03765
4.46144	0.03728
4.46246	0.03695
4.46342	0.0366
4.46449	0.03628
4.46548	0.03594
4.46648	0.0356
4.46745	0.03527
4.46847	0.03495
4.46947	0.03468
4.47044	0.03436
4.47145	0.03402
4.47247	0.03372
4.47348	0.03336
4.47442	0.03303
4.47547	0.03272
4.47644	0.03241
4.47748	0.03211
4.47842	0.0318
4.47945	0.03149
4.48045	0.03123
4.48147	0.03092
4.48245	0.03061
4.48351	0.03035
4.48445	0.03004
4.4855	0.02977
4.48644	0.02946
4.48747	0.02917
4.48844	0.0289
4.48947	0.02863
4.49049	0.02837
4.49147	0.0281
4.49244	0.02783
4.49347	0.0276
4.49447	0.02732
4.49543	0.02706
4.49649	0.02683
4.49748	0.02658
4.49844	0.02634
4.49917	0.02617
4.49941	0.02609
4.49877	0.02433
4.49775	0.02151
4.49673	0.01907
4.49576	0.01692
4.49476	0.01498
4.49375	0.01324
4.49277	0.01166
4.49174	0.01024
4.49076	0.00891
4.48977	0.00771
4.48875	0.00661
4.48778	0.00554
4.4868	0.00459
4.48577	0.00369
4.48476	0.00285
4.48377	0.00206
4.48283	0.00128
4.48178	0.000564924
4.48075	-9.23983e-05
4.47976	-0.000780575
4.47876	-0.00139
4.47775	-0.00198
4.47675	-0.00257
4.47577	-0.00312
4.47478	-0.00365
4.47373	-0.00415
4.47279	-0.00464
4.47175	-0.00512
4.47079	-0.0056
4.46976	-0.00609
4.46877	-0.00654
4.46778	-0.00697
4.46675	-0.0074
4.46575	-0.00782
4.46473	-0.00823
4.46373	-0.00867
4.46276	-0.00906
4.46175	-0.00945
4.46077	-0.00984
4.45976	-0.01021
4.45875	-0.0106
4.45773	-0.011
4.45678	-0.01138
4.45575	-0.01178
4.45475	-0.01211
4.45379	-0.0125
4.45274	-0.01288
4.45176	-0.01322
4.45075	-0.01364
4.44974	-0.01399
4.44877	-0.01434
4.44773	-0.01466
4.44675	-0.01503
4.44574	-0.01538
4.44474	-0.01575
4.44375	-0.01613
4.44273	-0.01649
4.44176	-0.01684
4.44075	-0.01719
4.43975	-0.01758
4.43877	-0.01791
4.43774	-0.0183
4.43675	-0.01865
4.43577	-0.01901
4.43474	-0.01936
4.43371	-0.01971
4.43277	-0.02005
4.43174	-0.02046
4.43078	-0.0208
4.42976	-0.02119
4.42873	-0.02156
4.42777	-0.02189
4.42676	-0.02228
4.42579	-0.02264
4.42474	-0.023
4.42372	-0.0234
4.42273	-0.02373
4.42173	-0.02408
4.42076	-0.02443
4.41974	-0.0248
4.41877	-0.0252
4.41772	-0.02557
4.41675	-0.02594
4.4157	-0.02632
4.41474	-0.02669
4.41372	-0.02706
4.41275	-0.02744
4.41174	-0.02779
4.41073	-0.0282
4.40972	-0.02853
4.40876	-0.0289
4.40775	-0.02929
4.40679	-0.02963
4.40574	-0.03006
4.4048	-0.03041
4.40375	-0.03081
4.40276	-0.03121
4.40173	-0.03156
4.40074	-0.03194
4.39976	-0.03232
4.39873	-0.03271
4.39776	-0.0331
4.39675	-0.03345
4.39577	-0.03382
4.39471	-0.03424
4.39373	-0.03461
4.39276	-0.035
4.39177	-0.03535
4.39073	-0.0357
4.38972	-0.0361
4.38874	-0.03648
4.38773	-0.03681
4.38675	-0.0372
4.38571	-0.03757
4.38476	-0.03796
4.3837	-0.03826
4.38275	-0.0386
4.38178	-0.03896
4.38073	-0.03935
4.37974	-0.03969
4.3787	-0.04009
4.3777	-0.04043
4.37673	-0.04078
4.37572	-0.04112
4.37472	-0.04144
4.37368	-0.04181
4.37272	-0.04213
4.37172	-0.04246
4.37076	-0.04274
4.36972	-0.04306
4.36873	-0.04336
4.36773	-0.04377
4.36674	-0.04407
4.36573	-0.04441
4.36476	-0.0447
4.36372	-0.045
4.36277	-0.04529
4.36173	-0.04563
4.36068	-0.04596
4.3597	-0.04628
4.35873	-0.04656
4.35777	-0.04676
4.35668	-0.04709
4.35571	-0.04737
4.35474	-0.04765
4.35374	-0.04795
4.35275	-0.04819
4.35171	-0.04846
4.35072	-0.04869
4.34976	-0.04897
4.34871	-0.04926
4.34773	-0.04948
4.34672	-0.04977
4.34568	-0.04995
4.34473	-0.05018
4.34372	-0.05043
4.34271	-0.05063
4.34172	-0.0509
4.34072	-0.05114
4.33971	-0.05133
4.33872	-0.05157
4.33769	-0.05176
4.33674	-0.05196
4.33572	-0.05225
4.33471	-0.05243
4.33372	-0.05258
4.33274	-0.05276
4.33173	-0.05293
4.33071	-0.05316
4.32972	-0.05336
4.32872	-0.05355
4.32772	-0.05378
4.32669	-0.05393
4.3257	-0.05416
4.32469	-0.05435
4.32372	-0.05451
4.3227	-0.05481
4.32173	-0.05496
4.32069	-0.0551
4.31976	-0.05521
4.31871	-0.0553
4.31772	-0.05546
4.31673	-0.05561
4.31573	-0.05576
4.31471	-0.05595
4.31372	-0.056
4.3127	-0.05619
4.31169	-0.05632
4.31073	-0.05641
4.3097	-0.05662
4.30871	-0.05674
4.30772	-0.05684
4.30672	-0.05697
4.30568	-0.05707
4.30471	-0.05717
4.3037	-0.05738
4.30273	-0.05743
4.30173	-0.05753
4.30069	-0.05774
4.29971	-0.05781
4.29869	-0.05799
4.29772	-0.05811
4.29669	-0.05824
4.2957	-0.05833
4.29468	-0.05844
4.2937	-0.05851
4.29271	-0.05864
4.29177	-0.05872
4.29071	-0.05891
4.28969	-0.05904
4.28868	-0.05915
4.2877	-0.05924
4.28674	-0.05937
4.28569	-0.05962
4.28472	-0.05979
4.28371	-0.05989
4.28273	-0.06004
4.2817	-0.06007
4.28072	-0.06014
4.27972	-0.06027
4.27868	-0.06038
4.27771	-0.06052
4.27667	-0.06067
4.27565	-0.06078
4.27471	-0.06098
4.27371	-0.06108
4.27269	-0.06119
4.27167	-0.06141
4.27067	-0.06146
4.26974	-0.06159
4.26869	-0.06163
4.26772	-0.06176
4.26673	-0.06192
4.26568	-0.06209
4.26468	-0.06231
4.26368	-0.06247
4.26272	-0.06256
4.26165	-0.06272
4.26069	-0.06286
4.25964	-0.06299
4.25865	-0.06319
4.25771	-0.06331
4.25669	-0.06341
4.2557	-0.06353
4.2547	-0.0636
4.25369	-0.06379
4.25267	-0.06398
4.2517	-0.06412
4.2507	-0.06425
4.24971	-0.06441
4.24871	-0.06449
4.24771	-0.06479
4.24667	-0.06498
4.24568	-0.06517
4.24469	-0.06525
4.24371	-0.06533
4.2427	-0.06537
4.2417	-0.06555
4.24068	-0.06564
4.23965	-0.06584
4.2387	-0.06592
4.23769	-0.06603
4.2367	-0.06611
4.23567	-0.06616
4.23466	-0.06639
4.23371	-0.06645
4.2327	-0.06656
4.23168	-0.06672
4.23067	-0.06678
4.22967	-0.06681
4.22872	-0.06688
4.22772	-0.06698
4.22668	-0.06711
4.22571	-0.06715
4.22466	-0.06723
4.22366	-0.06762
4.22261	-0.06761
4.22162	-0.06767
4.2206	-0.06771
4.21964	-0.06773
4.21859	-0.06774
4.21761	-0.06776
4.21669	-0.06774
4.21562	-0.06777
4.21464	-0.06776
4.2136	-0.06783
4.21267	-0.06786
4.21167	-0.06779
4.21062	-0.06785
4.20963	-0.06797
4.2086	-0.06804
4.20763	-0.06805
4.20663	-0.06793
4.20566	-0.06791
4.20465	-0.06777
4.20363	-0.06772
4.20262	-0.06768
4.20164	-0.06765
4.20062	-0.0676
4.19961	-0.06754
4.1986	-0.06746
4.19765	-0.0674
4.19664	-0.0673
4.19563	-0.06718
4.19462	-0.06718
4.19362	-0.06707
4.19263	-0.06692
4.19159	-0.0668
4.19066	-0.06666
4.18965	-0.06657
4.18863	-0.06649
4.1876	-0.06631
4.1866	-0.06624
4.18562	-0.06609
4.18461	-0.06595
4.18365	-0.06574
4.18263	-0.06564
4.18158	-0.06556
4.18058	-0.06535
4.17959	-0.06521
4.17861	-0.06498
4.17761	-0.06482
4.1766	-0.06463
4.17561	-0.06452
4.17463	-0.06432
4.17362	-0.0641
4.17262	-0.06397
4.17159	-0.064
4.17061	-0.06383
4.16964	-0.06357
4.16859	-0.06331
4.16761	-0.06308
4.16663	-0.06279
4.16565	-0.06246
4.16464	-0.06231
4.16361	-0.062
4.16262	-0.06189
4.1616	-0.06156
4.16062	-0.0613
4.15963	-0.06111
4.15861	-0.06075
4.15761	-0.0606
4.15661	-0.06038
4.15561	-0.06015
4.15461	-0.05992
4.15363	-0.05959
4.15259	-0.05929
4.15163	-0.05909
4.15061	-0.0588
4.1496	-0.05857
4.14863	-0.05833
4.14761	-0.05797
4.14663	-0.05787
4.14564	-0.05753
4.14461	-0.05728
4.14362	-0.05706
4.14257	-0.05677
4.14158	-0.05656
4.14058	-0.05619
4.13959	-0.05594
4.13865	-0.05565
4.13762	-0.05544
4.13662	-0.05521
4.13558	-0.05498
4.13461	-0.05467
4.13367	-0.0545
4.13262	-0.05448
4.13158	-0.05415
4.13061	-0.05391
4.12963	-0.05364
4.12864	-0.05329
4.1276	-0.05298
4.12662	-0.05278
4.12563	-0.05256
4.12461	-0.05236
4.12362	-0.05208
4.12261	-0.05192
4.1216	-0.05171
4.12058	-0.05147
4.11958	-0.05125
4.11856	-0.05103
4.11759	-0.05086
4.11657	-0.05066
4.11562	-0.05041
4.1146	-0.05017
4.11363	-0.04995
4.11258	-0.04977
4.11156	-0.04969
4.11059	-0.04945
4.1096	-0.04931
4.10856	-0.04911
4.10758	-0.04893
4.10662	-0.0488
4.10554	-0.04869
4.10455	-0.04855
4.10353	-0.04844
4.10256	-0.04822
4.10161	-0.04806
4.10062	-0.04798
4.09959	-0.04782
4.09857	-0.04777
4.09759	-0.04767
4.09654	-0.04755
4.0956	-0.04747
4.09463	-0.04732
4.09358	-0.04729
4.0926	-0.04721
4.0916	-0.04709
4.0906	-0.04711
4.0896	-0.04691
4.08862	-0.04688
4.08762	-0.04684
4.08662	-0.04675
4.08559	-0.04678
4.08458	-0.0467
4.08357	-0.04667
4.08259	-0.04667
4.08157	-0.04661
4.08059	-0.04657
4.07963	-0.04664
4.0786	-0.04655
4.07755	-0.04658
4.07659	-0.0465
4.0756	-0.0465
4.07458	-0.04679
4.07358	-0.04675
4.07255	-0.04673
4.07164	-0.04671
4.07057	-0.04663
4.06959	-0.04676
4.06858	-0.04677
4.06758	-0.04677
4.06658	-0.04688
4.06559	-0.04682
4.06457	-0.04688
4.06358	-0.04686
4.06261	-0.04682
4.06159	-0.04695
4.06058	-0.04705
4.05959	-0.04709
4.05858	-0.04717
4.05756	-0.0472
4.05658	-0.04723
4.0556	-0.04734
4.05459	-0.04739
4.05358	-0.0475
4.05254	-0.0476
4.05157	-0.04761
4.05059	-0.04763
4.04959	-0.04768
4.0486	-0.0478
4.04758	-0.0479
4.04655	-0.04804
4.04558	-0.04814
4.04456	-0.04822
4.04359	-0.04821
4.04261	-0.04837
4.04158	-0.04848
4.04057	-0.04856
4.03957	-0.04862
4.03858	-0.04866
4.03759	-0.04877
4.03658	-0.04887
4.03557	-0.04891
4.03455	-0.0491
4.03357	-0.04915
4.03257	-0.04929
4.03158	-0.04939
4.03058	-0.04946
4.02956	-0.04953
4.02857	-0.04969
4.02761	-0.04975
4.02657	-0.04985
4.02557	-0.04985
4.02455	-0.04995
4.02355	-0.05003
4.02257	-0.05013
4.02157	-0.05028
4.0206	-0.05039
4.01956	-0.05043
4.01856	-0.05062
4.01755	-0.0509
4.01657	-0.05087
4.01557	-0.05097
4.01458	-0.05098
4.01357	-0.05102
4.01259	-0.051
4.01157	-0.05095
4.01058	-0.05108
4.00959	-0.05113
4.00859	-0.05122
4.00759	-0.05132
4.00657	-0.05131
4.0056	-0.05143
4.00457	-0.05149
4.0036	-0.05155
4.00255	-0.05167
4.00156	-0.05171
4.00059	-0.05167
3.9996	-0.05169
3.99859	-0.05168
3.99764	-0.05178
3.99661	-0.0519
3.99559	-0.05191
3.99454	-0.05201
3.99355	-0.05201
3.99255	-0.05202
3.99155	-0.05206
3.99057	-0.0521
3.98956	-0.05216
3.98857	-0.05214
3.98759	-0.0522
3.98659	-0.05217
3.98555	-0.05217
3.98457	-0.05218
3.98357	-0.0523
3.98258	-0.0523
3.98154	-0.05224
3.98057	-0.05235
3.97957	-0.05225
3.97854	-0.05239
3.97758	-0.05238
3.97656	-0.05235
3.97556	-0.05242
3.9746	-0.05235
3.9736	-0.05223
3.97257	-0.05233
3.9716	-0.05225
3.97055	-0.05242
3.9696	-0.05237
3.96858	-0.05237
3.96757	-0.05232
3.96657	-0.05238
3.96554	-0.05237
3.96455	-0.05242
3.96357	-0.05232
3.96256	-0.05233
3.96156	-0.05232
3.96055	-0.05227
3.9596	-0.05247
3.95857	-0.05243
3.95756	-0.05246
3.95653	-0.05236
3.95554	-0.05231
3.95459	-0.05229
3.95356	-0.05219
3.95257	-0.05215
3.95156	-0.05213
3.95054	-0.05213
3.94956	-0.05212
3.94856	-0.052
3.94758	-0.05192
3.94657	-0.05189
3.94553	-0.05195
3.94453	-0.05189
3.94355	-0.05189
3.94253	-0.05177
3.94155	-0.0518
3.94054	-0.05176
3.93953	-0.05166
3.93857	-0.05173
3.93755	-0.05164
3.93657	-0.05156
3.9356	-0.05146
3.93455	-0.05136
3.93363	-0.05143
3.9326	-0.05138
3.93157	-0.05131
3.93056	-0.05133
3.92954	-0.05127
3.9286	-0.05119
3.92757	-0.05116
3.9266	-0.05109
3.92557	-0.05114
3.92454	-0.05103
3.92351	-0.05096
3.92256	-0.05084
3.92153	-0.05082
3.92055	-0.05072
3.91958	-0.05071
3.91856	-0.0507
3.91757	-0.05064
3.91651	-0.05059
3.91555	-0.05056
3.91456	-0.05052
3.91352	-0.05045
3.91253	-0.0504
3.91154	-0.0503
3.91051	-0.05019
3.90955	-0.05013
3.90854	-0.05009
3.90753	-0.0499
3.90654	-0.05
3.90553	-0.04983
3.90449	-0.04978
3.90355	-0.0497
3.90251	-0.04962
[truncated: 804 more rows]

## Sheet: Figure 2c
Capacity/mA.h/g	Ewe/V	Capacity/mA.h/g	Ewe/V	Capacity/mA.h/g	Ewe/V	Capacity/mA.h/g	Ewe/V	Capacity/mA.h/g	Ewe/V	Capacity/mA.h/g	Ewe/V	Capacity/mA.h/g	Ewe/V	Capacity/mA.h/g	Ewe/V	Capacity/mA.h/g	Ewe/V
1.6693e-06	2.00644	3.33973e-06	2.01021	8.25594e-06	2.0224	1.65261e-05	2.03804	3.30737e-05	2.06739	8.2722e-05	2.13419	0.000164419	2.21366	0.00032973	2.3289	0.000660235	2.49739
0.04201	2.23241	0.04202	2.24944	0.02082	2.23287	0.04166	2.32624	0.08335	2.48825	0.20858	2.82687	0.41695	3.2681	0.83432	3.70302	0.81532	3.46121
0.08401	2.33107	0.08404	2.34519	0.04162	2.2926	0.08329	2.42351	0.16666	2.65227	0.41708	3.14595	0.83375	3.59394	1.66832	3.74874	1.66886	3.85021
0.12602	2.40982	0.12606	2.42367	0.06243	2.34333	0.12493	2.50642	0.24997	2.78889	0.62558	3.37597	1.25055	3.64358	2.50231	3.76256	3.33707	3.85853
0.16803	2.47669	0.16808	2.49182	0.08324	2.38901	0.16657	2.57996	0.33328	2.90732	0.83407	3.49787	1.66734	3.66319	3.33631	3.76993	5.00528	3.86604
0.21003	2.53591	0.2101	2.55275	0.10405	2.43092	0.20821	2.64608	0.4166	3.01234	1.04257	3.54326	2.08414	3.67352	4.1703	3.77392	6.67349	3.87717
0.25204	2.58952	0.25212	2.60814	0.12485	2.46972	0.24985	2.70763	0.49991	3.106	1.25107	3.56424	2.50093	3.68191	5.00429	3.77471	8.34169	3.88798
0.29404	2.63879	0.29414	2.65916	0.14566	2.50623	0.29149	2.76489	0.58322	3.18996	1.45957	3.57704	2.91772	3.68781	5.83829	3.77545	10.0099	3.89951
0.33605	2.68471	0.33616	2.70671	0.16647	2.54079	0.33313	2.81828	0.66653	3.26493	1.66806	3.58868	3.33451	3.69101	6.67228	3.77702	11.6781	3.91061
0.37806	2.72768	0.37818	2.7512	0.18728	2.57345	0.37477	2.86869	0.74985	3.32537	1.87656	3.59655	3.7513	3.69311	7.50628	3.78005	13.3463	3.92275
0.42006	2.76833	0.4202	2.79331	0.20809	2.60482	0.41641	2.91651	0.83316	3.3723	2.08506	3.60377	4.16809	3.69416	8.34027	3.78221	15.0145	3.93522
0.46207	2.80696	0.46222	2.83323	0.22889	2.63468	0.45805	2.96191	0.91647	3.40576	2.29356	3.6073	4.58489	3.69481	9.17426	3.78544	16.6827	3.94891
0.50407	2.84366	0.50424	2.871	0.2497	2.66304	0.49969	3.00532	0.99978	3.42945	2.50205	3.61183	5.00168	3.69697	10.0083	3.78993	18.3509	3.96361
0.54608	2.87883	0.54626	2.90717	0.27051	2.69067	0.54133	3.04585	1.0831	3.4461	2.71055	3.61471	5.41847	3.69625	10.8422	3.79468	20.0191	3.97956
0.58808	2.91242	0.58828	2.94148	0.29132	2.71725	0.58297	3.08353	1.16641	3.45951	2.91905	3.61782	5.83526	3.69791	11.6762	3.80029	21.6873	3.99573
0.63009	2.94437	0.6303	2.97413	0.31212	2.7428	0.62461	3.12097	1.24972	3.46997	3.12754	3.62031	6.25205	3.69859	12.5102	3.80419	23.3556	4.01129
0.6721	2.97499	0.67232	3.0039	0.33293	2.7676	0.66625	3.15638	1.33303	3.47644	3.33604	3.62315	6.66884	3.70028	13.3442	3.80986	25.0238	4.02602
0.7141	3.00417	0.71434	3.03386	0.35374	2.79159	0.70788	3.18914	1.41634	3.48313	3.54454	3.62491	7.08563	3.70133	14.1782	3.81538	26.692	4.03982
0.75611	3.03209	0.75636	3.06233	0.37455	2.81471	0.74952	3.21968	1.49966	3.48951	3.75303	3.62714	7.50242	3.70096	15.0122	3.8209	28.3602	4.05313
0.79812	3.05851	0.79838	3.08954	0.39536	2.83747	0.79116	3.24713	1.58297	3.49401	3.96153	3.62867	7.91921	3.70029	15.8462	3.82666	30.0284	4.06543
0.84012	3.0834	0.8404	3.115	0.41616	2.8596	0.8328	3.27182	1.66628	3.49903	4.17003	3.62924	8.336	3.70029	16.6802	3.83253	31.6966	4.07708
0.88213	3.10688	0.88242	3.13858	0.43697	2.88103	0.87444	3.29365	1.74959	3.50243	4.37852	3.63098	8.75279	3.70089	17.5142	3.83843	33.3648	4.08813
0.92413	3.12859	0.92444	3.15817	0.45778	2.90199	0.91608	3.31293	1.83291	3.50646	4.58702	3.63188	9.16958	3.70226	18.3482	3.8449	35.033	4.09921
0.96614	3.14859	0.96646	3.1782	0.47859	2.92235	0.95772	3.3289	1.91622	3.50885	4.79552	3.63247	9.58637	3.70406	19.1822	3.85111	36.7012	4.10963
1.00815	3.16667	1.00848	3.19623	0.49939	2.94238	0.99936	3.34343	1.99953	3.51225	5.00401	3.6339	10.0032	3.70621	20.0162	3.85771	38.3694	4.12017
1.05015	3.18324	1.05049	3.21278	0.5202	2.96178	1.04099	3.35613	2.08284	3.51444	5.21251	3.63451	10.42	3.70772	20.8502	3.86388	40.0376	4.13069
1.09216	3.19861	1.09251	3.2277	0.54101	2.98087	1.08263	3.36728	2.16615	3.51721	5.42101	3.63533	10.8368	3.70996	21.6842	3.87077	41.7058	4.14123
1.13416	3.21251	1.13453	3.24114	0.56182	2.99932	1.12427	3.37685	2.24947	3.51906	5.62951	3.63692	11.2535	3.7119	22.5181	3.87797	43.374	4.15147
1.17617	3.22514	1.17655	3.25345	0.58263	3.0175	1.16591	3.38496	2.33278	3.52111	5.838	3.63862	11.6703	3.71439	23.3521	3.88542	45.0422	4.16134
1.21818	3.23686	1.21857	3.26451	0.60343	3.03499	1.20755	3.3926	2.41609	3.52334	6.0465	3.63974	12.0871	3.71691	24.1861	3.89311	46.7104	4.17119
1.26018	3.24736	1.26059	3.27446	0.62424	3.05239	1.24919	3.3997	2.4994	3.52512	6.255	3.64026	12.5039	3.71994	25.0201	3.90131	48.3786	4.18078
1.30219	3.25703	1.30261	3.28343	0.64505	3.06749	1.29083	3.40583	2.58271	3.52764	6.46349	3.64165	12.9207	3.72269	25.8541	3.90959	50.0468	4.19077
1.34419	3.26604	1.34463	3.29172	0.66585	3.08383	1.33247	3.41112	2.66603	3.52987	6.67199	3.64288	13.3375	3.72634	26.6881	3.91761	51.715	4.1998
1.3862	3.27389	1.38665	3.29915	0.68666	3.09972	1.37411	3.41595	2.74934	3.53111	6.88049	3.64333	13.7543	3.72943	27.5221	3.92603	53.3832	4.21002
1.42821	3.28135	1.42867	3.30623	0.70747	3.11383	1.41575	3.41782	2.83265	3.53276	7.08898	3.64358	14.1711	3.73253	28.3561	3.93426	55.0514	4.22075
1.47021	3.28819	1.47069	3.31232	0.72828	3.12882	1.45739	3.42191	2.91596	3.53467	7.29748	3.6445	14.5878	3.73551	29.1901	3.94209	56.7196	4.23207
1.51222	3.29447	1.51271	3.31796	0.74908	3.14339	1.49902	3.42579	2.99927	3.53646	7.50597	3.64459	15.0046	3.73892	30.0241	3.94979	58.3878	4.24487
1.55422	3.30014	1.55473	3.32349	0.76989	3.15735	1.54066	3.42964	3.08259	3.53822	7.71447	3.64534	15.4214	3.7416	30.858	3.95699	60.056	4.25896
1.59623	3.30535	1.59675	3.32842	0.7907	3.1711	1.5823	3.433	3.1659	3.54005	7.92297	3.64624	15.8382	3.74498	31.692	3.96409	61.7242	4.2736
1.63823	3.31041	1.63877	3.33295	0.81151	3.18408	1.62394	3.43638	3.24921	3.54169	8.13146	3.64685	16.255	3.74824	32.526	3.97085	63.3924	4.28938
1.68024	3.31513	1.68079	3.33715	0.83231	3.19632	1.66558	3.43919	3.33252	3.54312	8.33996	3.64773	16.6718	3.75162	33.36	3.97746	65.0606	4.30524
1.72224	3.31956	1.72281	3.34125	0.85312	3.20805	1.70722	3.442	3.41583	3.54452	8.54846	3.64826	17.0886	3.75466	34.194	3.98404	66.7288	4.32065
1.76425	3.32363	1.76483	3.34496	0.87393	3.21922	1.74886	3.44475	3.49915	3.54595	8.75695	3.64933	17.5054	3.75796	35.028	3.99017	68.397	4.33497
1.80625	3.32762	1.80685	3.34864	0.89474	3.22997	1.7905	3.44752	3.58246	3.54774	8.96545	3.64992	17.9222	3.76071	35.862	3.99621	70.0652	4.34773
1.84826	3.33129	1.84887	3.35212	0.91555	3.24003	1.83214	3.44996	3.66577	3.54755	9.17395	3.6508	18.339	3.76378	36.696	4.00196	71.7334	4.35938
1.89027	3.33484	1.89089	3.35548	0.93635	3.24958	1.87378	3.45246	3.74908	3.54864	9.38245	3.65145	18.7558	3.76684	37.53	4.00755	73.4015	4.37068
1.93227	3.33827	1.93291	3.35876	0.95716	3.25869	1.91541	3.45466	3.83239	3.55002	9.59094	3.65214	19.1726	3.76965	38.364	4.01282	75.0697	4.38095
1.97428	3.34137	1.97493	3.3617	0.97797	3.26737	1.95705	3.4567	3.91571	3.55181	9.79944	3.65284	19.5894	3.77285	39.198	4.01834	76.7379	4.39081
2.01628	3.34465	2.01695	3.36472	0.99877	3.27524	1.99869	3.45899	3.99902	3.55323	10.0079	3.65366	20.0062	3.77652	40.032	4.02384	78.4061	4.4002
2.05829	3.34773	2.05897	3.36741	1.01958	3.28294	2.04033	3.46086	4.08233	3.55395	10.2164	3.65395	20.423	3.77946	40.8659	4.02945	80.0743	4.40958
2.1003	3.35061	2.10099	3.37009	1.04039	3.28987	2.08197	3.46277	4.16564	3.55512	10.4249	3.65458	20.8397	3.78298	41.6999	4.03442	81.7425	4.41851
2.1423	3.3534	2.14301	3.3728	1.0612	3.2967	2.12361	3.46457	4.24895	3.55624	10.6334	3.65519	21.2565	3.78639	42.5339	4.03986	83.4107	4.4276
2.18431	3.35615	2.18503	3.37547	1.08201	3.3031	2.16525	3.46623	4.33226	3.55771	10.8419	3.65613	21.6733	3.78981	43.3679	4.0448	85.0789	4.43685
2.22631	3.35853	2.22705	3.3779	1.10281	3.30923	2.20689	3.46726	4.41558	3.55913	11.0504	3.65704	22.0901	3.7931	44.2019	4.05007	86.7471	4.44643
2.26832	3.36138	2.26907	3.38017	1.12362	3.31483	2.24853	3.46871	4.49889	3.56033	11.2589	3.65754	22.5069	3.79644	45.0359	4.05525	88.4153	4.45625
2.31033	3.36377	2.31109	3.38227	1.14443	3.32019	2.29017	3.47054	4.5822	3.56151	11.4674	3.6585	22.9237	3.79997	45.8699	4.06063	90.0834	4.46591
2.35233	3.36631	2.35311	3.38452	1.16524	3.3251	2.33181	3.47215	4.66551	3.56272	11.6759	3.65964	23.3405	3.80322	46.7039	4.06571	91.7516	4.47607
2.39434	3.36865	2.39513	3.38687	1.18604	3.32974	2.37345	3.47371	4.74882	3.56371	11.8844	3.66054	23.7573	3.8066	47.5379	4.07087	93.4198	4.48609
2.43635	3.37096	2.43715	3.3888	1.20685	3.33379	2.41508	3.47515	4.83214	3.56518	12.0929	3.66186	24.1741	3.81005	48.3719	4.07578	95.088	4.49627
2.47835	3.37327	2.47917	3.39094	1.22766	3.33732	2.45672	3.47643	4.91545	3.56608	12.3014	3.66258	24.5909	3.81366	49.2058	4.08099	95.719	4.50003
2.52036	3.37559	2.52119	3.39287	1.24847	3.34142	2.49836	3.47574	4.99876	3.56718	12.5099	3.66361	25.0077	3.8171	50.0398	4.08563	95.7193	4.49992
2.56237	3.3777	2.56321	3.39497	1.26928	3.34526	2.54	3.47734	5.08207	3.5682	12.7184	3.66485	25.4244	3.82086	50.8738	4.09054	95.7213	4.49908
2.60437	3.37981	2.60523	3.3968	1.29008	3.3487	2.58164	3.47864	5.16538	3.56888	12.9269	3.66619	25.8412	3.82456	51.7078	4.09523	124	4.5
2.64638	3.38196	2.64724	3.39737	1.31089	3.35223	2.62328	3.47958	5.24869	3.57033	13.1354	3.66751	26.258	3.82844	52.5418	4.09999	--	--
2.68839	3.38412	2.68926	3.39934	1.3317	3.35555	2.66492	3.48086	5.33201	3.5715	13.3439	3.66911	26.6748	3.83234	53.3758	4.10463	--	--
2.73039	3.38624	2.73128	3.40113	1.35251	3.35848	2.70656	3.48225	5.41532	3.57234	13.5524	3.67045	27.0916	3.8361	54.2098	4.10929	--	--
2.7724	3.38825	2.7733	3.40281	1.37332	3.36126	2.7482	3.48319	5.49863	3.57285	13.7609	3.67171	27.5084	3.84051	55.0438	4.11416	--	--
2.81441	3.39004	2.81532	3.40453	1.39412	3.36409	2.78984	3.48427	5.58194	3.57348	13.9694	3.67339	27.9252	3.8445	55.8777	4.11874	0.000666702	4.33683
2.85641	3.39195	2.85734	3.40644	1.41493	3.36669	2.83148	3.48572	5.66525	3.57442	14.1779	3.6748	28.342	3.84876	56.7117	4.12357	0.001	4.33408
2.89842	3.39401	2.89936	3.40814	1.43574	3.36946	2.87312	3.48681	5.74856	3.57524	14.3864	3.67623	28.7588	3.85307	57.5457	4.12835	0.00133	4.33188
2.94043	3.39604	2.94138	3.40975	1.45655	3.372	2.91475	3.48796	5.83187	3.57644	14.5949	3.67801	29.1756	3.85716	58.3797	4.13339	0.00167	4.32995
2.98243	3.3977	2.9834	3.41152	1.47736	3.37444	2.95639	3.48916	5.91519	3.57711	14.8034	3.6799	29.5923	3.86146	59.2137	4.13806	0.002	4.32806
3.02444	3.39987	3.02542	3.41328	1.49816	3.37646	2.99803	3.49054	5.9985	3.57813	15.0119	3.68185	30.0091	3.86569	60.0477	4.14305	0.00234	4.32629
3.06644	3.40161	3.06744	3.41471	1.51897	3.37851	3.03967	3.49151	6.08181	3.57919	15.2204	3.68349	30.4259	3.86988	60.8817	4.14845	0.00267	4.32455
3.10845	3.40346	3.10946	3.4163	1.53978	3.38072	3.08131	3.49252	6.16512	3.57994	15.4289	3.68527	30.8427	3.87419	61.7157	4.15397	0.003	4.32268
3.15045	3.40514	3.15148	3.41788	1.56059	3.38292	3.12295	3.49374	6.24843	3.58049	15.6373	3.68702	31.2595	3.87839	62.5497	4.15972	0.00334	4.32109
3.19246	3.407	3.1935	3.41939	1.5814	3.38454	3.16459	3.49478	6.33174	3.58141	15.8459	3.68882	31.6763	3.88261	63.3836	4.16604	0.00367	4.31962
3.23446	3.40887	3.23552	3.42095	1.60221	3.38664	3.20623	3.49575	6.41505	3.58217	16.0543	3.69044	32.0931	3.88676	64.2176	4.17268	0.004	4.31808
3.27647	3.41057	3.27754	3.42244	1.62301	3.38859	3.24787	3.49686	6.49836	3.58341	16.2628	3.6922	32.5099	3.89103	65.0516	4.17939	0.00434	4.31639
3.31848	3.41234	3.31956	3.42403	1.64382	3.39044	3.28951	3.49772	6.58168	3.58433	16.4713	3.69409	32.9267	3.89487	65.8856	4.18685	0.00467	4.31494
3.36048	3.414	3.36158	3.42538	1.66463	3.39218	3.33115	3.49835	6.66499	3.58494	16.6798	3.69598	33.3435	3.89865	66.7196	4.19472	0.005	4.31334
3.40249	3.41559	3.4036	3.42699	1.68544	3.39369	3.37279	3.49951	6.7483	3.58571	16.8883	3.6972	33.7602	3.90257	67.5536	4.20177	0.00534	4.31195
3.44449	3.41729	3.44562	3.4285	1.70625	3.39525	3.41443	3.50079	6.83161	3.58653	17.0968	3.69928	34.177	3.90623	68.3876	4.21	0.00567	4.3103
3.4865	3.41903	3.48764	3.42981	1.72706	3.39714	3.45607	3.50148	6.91492	3.58727	17.3053	3.70096	34.5938	3.90999	69.2215	4.21825	0.00601	4.30893
3.5285	3.42059	3.52966	3.43134	1.74786	3.39863	3.49771	3.50234	6.99823	3.58832	17.5138	3.70266	35.0106	3.91372	70.0555	4.2264	0.00634	4.30746
3.57051	3.42218	3.57168	3.43274	1.76867	3.40026	3.53935	3.50341	7.08154	3.5887	17.7223	3.70434	35.4274	3.91719	70.8895	4.23436	0.00667	4.30584
3.61252	3.42382	3.6137	3.43415	1.78948	3.40186	3.58099	3.50419	7.16486	3.58951	17.9308	3.70633	35.8442	3.92071	71.7235	4.24183	0.00701	4.3044
3.65452	3.42544	3.65572	3.43543	1.81029	3.40341	3.62263	3.50486	7.24817	3.58994	18.1393	3.70797	36.261	3.9243	72.5575	4.24897	0.00734	4.30314
3.69653	3.42705	3.69774	3.43675	1.8311	3.40469	3.66427	3.50568	7.33148	3.59077	18.3478	3.70961	36.6778	3.9277	73.3914	4.25567	0.00767	4.30177
3.73853	3.42863	3.73976	3.43816	1.85191	3.40604	3.7059	3.50661	7.41479	3.59143	18.5563	3.71127	37.0946	3.93087	74.2254	4.26194	0.00801	4.30034
3.78054	3.4302	3.78178	3.43955	1.87271	3.40755	3.74754	3.50755	7.4981	3.59199	18.7648	3.7132	37.5114	3.934	75.0594	4.26784	0.00834	4.29883
3.82255	3.43165	3.8238	3.44049	1.89352	3.40879	3.78918	3.50818	7.58141	3.59262	18.9733	3.71467	37.9282	3.93726	75.8934	4.27349	0.00868	4.29741
3.86455	3.43306	3.86582	3.44183	1.91433	3.41019	3.83082	3.50906	7.66472	3.59313	19.1818	3.71652	38.345	3.94013	76.7274	4.27885	0.00901	4.29621
3.90656	3.43459	3.90784	3.44322	1.93514	3.41154	3.87246	3.50986	7.74803	3.5938	19.3903	3.71803	38.7618	3.9432	77.5613	4.28409	0.00934	4.29455
3.94856	3.43594	3.94986	3.44442	1.95595	3.41295	3.9141	3.51095	7.83135	3.59426	19.5988	3.71973	39.1786	3.9461	78.3953	4.28892	0.00968	4.29342
3.99057	3.4374	3.99188	3.44574	1.97676	3.41473	3.95574	3.51179	7.91466	3.59479	19.8073	3.72128	39.5953	3.94914	79.2293	4.29407	0.01001	4.29195
4.03258	3.43894	4.0339	3.44708	1.99756	3.41589	3.99738	3.51251	7.99797	3.59502	20.0158	3.72286	40.0121	3.95197	80.0633	4.29866	0.01034	4.29056
4.07458	3.44028	4.07592	3.4482	2.01837	3.41727	4.03902	3.51358	8.08128	3.59602	20.2243	3.72458	40.4289	3.95481	80.8972	4.30312	0.01068	4.28915
4.11659	3.44175	4.11794	3.44941	2.03918	3.41832	4.08066	3.51429	8.16459	3.59663	20.4328	3.72609	40.8457	3.95771	81.7312	4.30761	0.01101	4.28783
4.15859	3.4432	4.15996	3.45061	2.05999	3.41927	4.1223	3.51523	8.2479	3.59733	20.6413	3.72779	41.2625	3.96044	82.5652	4.31185	0.01135	4.28649
4.2006	3.44444	4.20198	3.45177	2.0808	3.42065	4.16394	3.51532	8.33121	3.59793	20.8498	3.72932	41.6793	3.96317	83.3992	4.31605	0.01168	4.28514
4.24261	3.44584	4.244	3.453	2.1016	3.42168	4.20558	3.51614	8.41452	3.59837	21.0583	3.73113	42.0961	3.96581	84.2331	4.32037	0.01201	4.28382
4.28461	3.44719	4.28602	3.45435	2.12241	3.42248	4.24722	3.51689	8.49783	3.59879	21.2668	3.73281	42.5129	3.96844	85.0671	4.32447	0.01235	4.28254
4.32662	3.44868	4.32804	3.45555	2.14322	3.42367	4.28886	3.51777	8.58115	3.59928	21.4753	3.73432	42.9296	3.97131	85.9011	4.32837	0.01268	4.28128
4.36863	3.45004	4.37006	3.45666	2.16403	3.42477	4.33049	3.51861	8.66446	3.59989	21.6838	3.73604	43.3464	3.97404	86.7351	4.33261	0.01301	4.27987
4.41063	3.45133	4.41208	3.4579	2.18484	3.42565	4.37213	3.51952	8.74777	3.60064	21.8923	3.73776	43.7632	3.97675	87.569	4.3366	0.01335	4.27859
4.45264	3.45256	4.4541	3.45905	2.20564	3.42676	4.41377	3.5204	8.83108	3.60094	22.1008	3.73936	44.18	3.97935	88.403	4.34042	0.01368	4.27729
4.49465	3.45386	4.49612	3.4601	2.22645	3.42773	4.45541	3.52107	8.91439	3.6011	22.3093	3.74097	44.5968	3.9821	89.237	4.3445	0.01402	4.27607
4.53665	3.45515	4.53814	3.46128	2.24726	3.42844	4.49705	3.52187	8.9977	3.6015	22.5177	3.74219	45.0135	3.98473	90.071	4.34851	0.01435	4.27479
4.57866	3.45643	4.58016	3.4623	2.26807	3.42941	4.53869	3.52185	9.08101	3.6019	22.7263	3.74377	45.4303	3.98752	90.9049	4.35273	0.01468	4.27353
4.62066	3.45771	4.62218	3.46365	2.28888	3.43043	4.58033	3.52248	9.16432	3.60255	22.9348	3.74559	45.8471	3.99015	91.7389	4.35701	0.01502	4.27236
4.66267	3.45893	4.6642	3.46468	2.30968	3.43121	4.62197	3.52344	9.24763	3.60257	23.1432	3.74702	46.2639	3.99296	92.5729	4.36131	0.01535	4.27099
4.70467	3.46019	4.70622	3.46571	2.33049	3.43213	4.66361	3.52403	9.33094	3.60293	23.3517	3.74887	46.6807	3.99548	93.4069	4.36598	0.01568	4.26961
4.74668	3.46142	4.74824	3.46674	2.3513	3.4331	4.70525	3.52462	9.41425	3.60354	23.5602	3.75042	47.0975	3.99808	94.2408	4.37038	0.01602	4.26837
4.78868	3.46258	4.79026	3.46806	2.37211	3.43409	4.74689	3.52556	9.49756	3.60406	23.7687	3.75206	47.5142	4.00075	95.0748	4.37505	0.01635	4.26726
4.83069	3.46392	4.83228	3.46911	2.39292	3.43474	4.78853	3.52632	9.58088	3.6044	23.9772	3.75384	47.931	4.00352	95.9088	4.37964	0.01669	4.26598
4.87269	3.46512	4.8743	3.47003	2.41372	3.43551	4.83017	3.52699	9.66419	3.60482	24.1857	3.75555	48.3478	4.00625	96.7428	4.38418	0.01702	4.26484
4.9147	3.4664	4.91632	3.47119	2.43453	3.43629	4.87181	3.52785	9.7475	3.60518	24.3942	3.75733	48.7646	4.00852	97.5767	4.38901	0.01735	4.26348
4.9567	3.46745	4.95834	3.47215	2.45534	3.43698	4.91345	3.5289	9.83081	3.60579	24.6027	3.75909	49.1814	4.01124	98.4107	4.39375	0.01769	4.26232
4.99871	3.46865	5.00036	3.47331	2.47615	3.43776	4.95509	3.52903	9.91412	3.60625	24.8112	3.76063	49.5982	4.01391	99.2447	4.39825	0.01802	4.26113
5.04071	3.46997	5.04238	3.47427	2.49696	3.43841	4.99673	3.5298	9.99743	3.60663	25.0197	3.76243	50.015	4.01637	100.079	4.40278	0.01835	4.25985
5.08272	3.47121	5.0844	3.47536	2.51776	3.43927	5.03836	3.53064	10.0807	3.60677	25.2282	3.76407	50.4317	4.0188	100.913	4.40732	0.01869	4.25879
5.12472	3.47238	5.12642	3.47646	2.53857	3.44016	5.08	3.53125	10.164	3.60715	25.4367	3.76562	50.8485	4.02143	101.747	4.41193	0.01902	4.25758
5.16673	3.47337	5.16844	3.47742	2.55938	3.44095	5.12164	3.53199	10.2474	3.60747	25.6452	3.76745	51.2653	4.02407	102.581	4.41641	0.01935	4.2564
5.20874	3.47455	5.21046	3.47841	2.58019	3.44177	5.16328	3.53268	10.3307	3.60786	25.8537	3.76913	51.6821	4.02649	103.415	4.42083	0.01969	4.25523
5.25074	3.47572	5.25248	3.4794	2.601	3.44244	5.20492	3.53339	10.414	3.60818	26.0622	3.77079	52.0989	4.02909	104.249	4.42506	0.02002	4.2539
5.29275	3.47677	5.2945	3.48036	2.6218	3.4432	5.24656	3.53323	10.4973	3.60851	26.2707	3.77259	52.5157	4.03155	105.082	4.42947	0.02036	4.25281
5.33475	3.47782	5.33652	3.48143	2.64261	3.444	5.2882	3.53419	10.5806	3.60902	26.4792	3.77446	52.9324	4.03382	105.916	4.4341	0.02069	4.25163
5.37676	3.47895	5.37854	3.48233	2.66342	3.44484	5.32984	3.53468	10.6639	3.60948	26.6877	3.77606	53.3492	4.03633	106.75	4.43841	0.02102	4.25042
5.41876	3.48021	5.42056	3.48336	2.68423	3.44553	5.37148	3.53533	10.7472	3.60948	26.8962	3.77792	53.766	4.03892	107.584	4.44324	0.02136	4.2493
5.46077	3.48105	5.46258	3.48424	2.70504	3.44624	5.41312	3.53593	10.8305	3.6099	27.1047	3.77981	54.1828	4.04142	108.418	4.44802	0.02169	4.24819
5.50278	3.48219	5.5046	3.48517	2.72584	3.44694	5.45476	3.53661	10.9139	3.61019	27.3132	3.78166	54.5996	4.04362	109.252	4.45304	0.02202	4.24712
5.54478	3.48322	5.54662	3.48605	2.74665	3.44773	5.4964	3.5374	10.9972	3.61082	27.5217	3.78353	55.0163	4.04614	110.086	4.458	0.02236	4.24586
5.58679	3.4842	5.58864	3.48712	2.76746	3.4483	5.53804	3.5378	11.0805	3.61129	27.7302	3.78542	55.4331	4.04868	110.92	4.46364	0.02269	4.24479
5.62879	3.4853	5.63066	3.48798	2.78827	3.44931	5.57968	3.53852	11.1638	3.61158	27.9387	3.78739	55.8499	4.05101	111.754	4.4694	0.02303	4.24366
5.6708	3.48626	5.67268	3.48893	2.80908	3.44965	5.62132	3.53877	11.2471	3.61206	28.1472	3.78945	56.2667	4.0534	112.588	4.47593	0.02336	4.24248
5.71281	3.4875	5.7147	3.48972	2.82988	3.45025	5.66296	3.53929	11.3304	3.61206	28.3557	3.79132	56.6835	4.05567	113.422	4.48273	0.02369	4.24137
5.75481	3.48855	5.75672	3.49084	2.85069	3.45109	5.7046	3.53995	11.4137	3.61282	28.5642	3.79306	57.1002	4.05827	114.256	4.49071	0.02403	4.24028
5.79682	3.48933	5.79874	3.49157	2.8715	3.45168	5.74624	3.54036	11.497	3.61315	28.7727	3.79512	57.517	4.06029	115.09	4.49953	0.02436	4.23916
5.83883	3.49056	5.84076	3.49262	2.89231	3.45244	5.78788	3.54106	11.5803	3.61349	28.9812	3.79712	57.9338	4.06254	126.5	4.5	0.02469	4.23814
5.88083	3.49142	5.88278	3.49344	2.91312	3.45307	5.82951	3.54175	11.6637	3.61395	29.1897	3.79938	58.3506	4.06485	--	--	0.02503	4.23709
5.92284	3.49245	5.9248	3.49428	2.93392	3.45365	5.87115	3.54226	11.747	3.61442	29.3982	3.80125	58.7674	4.0673	--	--	0.02536	4.23601
5.96484	3.49334	5.96682	3.49523	2.95473	3.45445	5.91279	3.54305	11.8303	3.61488	29.6066	3.80333	59.1841	4.06967	--	--	0.0257	4.23484
6.00685	3.49426	6.00884	3.49609	2.97554	3.45506	5.95443	3.5436	11.9136	3.61521	29.8151	3.80539	59.6009	4.07198	--	--	0.02603	4.23389
6.04886	3.49521	6.05086	3.49697	2.99635	3.45582	5.99607	3.54427	11.9969	3.61563	30.0236	3.80742	60.0177	4.07448	--	--	0.02636	4.23285
6.09086	3.49627	6.09288	3.49774	3.01715	3.45573	6.03771	3.54484	12.0802	3.6157	30.2321	3.80935	60.4345	4.07675	--	--	0.0267	4.23163
6.13287	3.49722	6.1349	3.49863	3.03796	3.45643	6.07935	3.54534	12.1635	3.61593	30.4406	3.81146	60.8513	4.07914	0.000333067	4.41191	0.02703	4.23074
6.17487	3.49808	6.17692	3.49959	3.05877	3.45699	6.12099	3.54585	12.2468	3.61624	30.6491	3.81366	61.2681	4.08135	0.00049998	4.4099	0.02736	4.22948
6.21688	3.49905	6.21894	3.50035	3.07958	3.45769	6.16263	3.54648	12.3301	3.61666	30.8576	3.81567	61.6848	4.08374	0.000666895	4.40807	0.0277	4.22856
6.25888	3.49989	6.26096	3.50123	3.10038	3.45815	6.20427	3.54698	12.4134	3.61685	31.0661	3.81788	62.1016	4.08624	0.000833796	4.40675	0.02803	4.22755
6.30089	3.50083	6.30298	3.50203	3.12119	3.45882	6.24591	3.5475	12.4968	3.61754	31.2746	3.82004	62.5184	4.08874	0.001	4.40553	0.02837	4.22659
6.34289	3.50161	6.345	3.5027	3.142	3.45955	6.28755	3.54794	12.5801	3.61792	31.4831	3.82233	62.9352	4.09107	0.00117	4.40446	0.0287	4.22548
6.3849	3.5026	6.38702	3.50358	3.16281	3.46012	6.32919	3.54868	12.6634	3.6183	31.6916	3.82447	63.352	4.09357	0.00133	4.40345	0.02903	4.22441
6.4269	3.50333	6.42904	3.5044	3.18361	3.46077	6.37083	3.54908	12.7467	3.61874	31.9001	3.82672	63.7687	4.09615	0.0015	4.40242	0.02937	4.22352
6.46891	3.50442	6.47106	3.50509	3.20442	3.46132	6.41246	3.54981	12.83	3.61903	32.1086	3.8288	64.1855	4.09869	0.00167	4.40144	0.0297	4.22252
6.51091	3.50543	6.51308	3.50585	3.22523	3.46189	6.4541	3.55015	12.9133	3.61941	32.3171	3.83111	64.6023	4.10127	0.00184	4.40057	0.03003	4.22149
6.55292	3.50618	6.5551	3.50671	3.24604	3.46262	6.49574	3.55042	12.9966	3.61981	32.5256	3.83323	65.0191	4.10404	0.002	4.39986	0.03037	4.22061
6.59492	3.507	6.59712	3.50745	3.26684	3.4627	6.53738	3.55114	13.0799	3.62006	32.7341	3.83547	65.4359	4.10686	0.00217	4.39896	0.0307	4.21949
6.63693	3.50776	6.63914	3.50807	3.28765	3.46331	6.57902	3.55168	13.1632	3.6205	32.9426	3.83768	65.8527	4.10959	0.00234	4.39818	0.03104	4.21836
6.67893	3.50866	6.68116	3.50885	3.30846	3.4639	6.62066	3.55193	13.2466	3.62107	33.1511	3.83994	66.2694	4.11253	0.0025	4.39732	0.03137	4.21752
6.72094	3.50942	6.72318	3.50971	3.32927	3.46449	6.6623	3.55248	13.3299	3.62153	33.3596	3.84205	66.6862	4.11565	0.00267	4.39648	0.0317	4.21651
6.76294	3.51032	6.7652	3.51041	3.35007	3.46504	6.70394	3.55315	13.4132	3.62206	33.5681	3.84425	67.103	4.11882	0.00284	4.39581	0.03204	4.21565
6.80495	3.5111	6.80722	3.51112	3.37088	3.46558	6.74558	3.55382	13.4965	3.62267	33.7766	3.84639	67.5198	4.12197	0.003	4.39493	0.03237	4.2147
6.84696	3.51217	6.84924	3.51185	3.39169	3.46615	6.78722	3.55426	13.5798	3.62317	33.9851	3.84843	67.9366	4.12556	0.00317	4.39432	0.0327	4.21386
6.88896	3.51274	6.89126	3.51257	3.4125	3.46659	6.82886	3.55487	13.6631	3.62349	34.1936	3.85065	68.3534	4.12901	0.00334	4.39335	0.03304	4.21294
6.93097	3.51364	6.93328	3.51337	3.4333	3.46711	6.87049	3.55496	13.7464	3.62407	34.4021	3.85269	68.7701	4.13272	0.0035	4.39277	0.03337	4.21183
6.97297	3.51448	6.9753	3.51383	3.45411	3.46758	6.91213	3.55529	13.8297	3.62437	34.6106	3.85487	69.1869	4.13631	0.00367	4.39203	0.0337	4.21084
7.01498	3.51523	7.01732	3.51469	3.47492	3.46823	6.95377	3.55557	13.9131	3.62481	34.8191	3.85708	69.6037	4.14024	0.00384	4.39127	0.03404	4.20994
7.05698	3.51591	7.05934	3.51536	3.49573	3.46883	6.99541	3.55626	13.9964	3.62546	35.0276	3.85913	70.0205	4.14423	0.004	4.3905	0.03437	4.20902
7.09899	3.51662	7.10136	3.51609	3.51653	3.46926	7.03705	3.55668	14.0797	3.6259	35.2361	3.8613	70.4373	4.14815	0.00417	4.3898	0.03471	4.20805
7.141	3.51746	7.14338	3.51668	3.53734	3.47001	7.07869	3.55697	14.163	3.62645	35.4446	3.86342	70.8541	4.15229	0.00434	4.38909	0.03504	4.20725
7.183	3.51821	7.1854	3.51735	3.55815	3.47039	7.12033	3.55762	14.2463	3.62697	35.6531	3.86547	71.2708	4.15636	0.00451	4.38836	0.03537	4.20637
7.22501	3.51912	7.22742	3.51817	3.57895	3.471	7.16197	3.55802	14.3296	3.62756	35.8616	3.86739	71.6876	4.16048	0.00467	4.38764	0.03571	4.20545
7.26701	3.51989	7.26944	3.51864	3.59976	3.47165	7.20361	3.55838	14.4129	3.62791	36.0701	3.86944	72.1044	4.16489	0.00484	4.38699	0.03604	4.20452
7.30902	3.52034	7.31146	3.51958	3.62057	3.47219	7.24525	3.55872	14.4962	3.62846	36.2786	3.8714	72.5212	4.16894	0.00501	4.38611	0.03637	4.20362
7.35102	3.52111	7.35348	3.52025	3.64138	3.47272	7.28689	3.55913	14.5795	3.62907	36.4871	3.87339	72.938	4.17312	0.00517	4.38552	0.03671	4.2028
7.39303	3.52202	7.3955	3.52073	3.66218	3.47326	7.32853	3.5597	14.6629	3.62968	36.6955	3.87543	73.3547	4.17715	0.00534	4.38491	0.03704	4.20183
7.43504	3.52267	7.43752	3.52139	3.68299	3.47385	7.37017	3.55991	14.7462	3.63031	36.904	3.87727	73.7715	4.18129	0.00551	4.38409	0.03738	4.20104
7.47704	3.52336	7.47954	3.52195	3.7038	3.47427	7.41181	3.56035	14.8295	3.63087	37.1125	3.87908	74.1883	4.18525	0.00567	4.38353	0.03771	4.20022
7.51905	3.52411	7.52156	3.52269	3.7246	3.47484	7.45344	3.56086	14.9128	3.63163	37.321	3.88108	74.6051	4.18909	0.00584	4.38277	0.03804	4.19938
7.56105	3.52491	7.56358	3.52334	3.74541	3.47549	7.49508	3.56113	14.9961	3.63228	37.5295	3.88294	75.0219	4.19302	0.00601	4.38202	0.03838	4.19848
7.60306	3.52546	7.6056	3.52403	3.76622	3.47608	7.53672	3.56163	15.0794	3.63264	37.738	3.88466	75.4386	4.19568	0.00617	4.38149	0.03871	4.19768
7.64506	3.52609	7.64762	3.52449	3.78703	3.4766	7.57836	3.56212	15.1627	3.6335	37.9465	3.88649	75.8554	4.19923	0.00634	4.3808	0.03904	4.19677
7.68707	3.52682	7.68964	3.52496	3.80783	3.47694	7.62	3.56233	15.246	3.634	38.155	3.88832	76.2722	4.20265	0.00651	4.3801	0.03938	4.19612
7.72908	3.52737	7.73166	3.52571	3.82864	3.47744	7.66164	3.56294	15.3293	3.63468	38.3635	3.89012	76.6889	4.20576	0.00668	4.37941	0.03971	4.1952
7.77108	3.52808	7.77368	3.5263	3.84945	3.47799	7.70328	3.56336	15.4126	3.63543	38.572	3.89187	77.1057	4.20914	0.00684	4.37872	0.04005	4.19442
7.81309	3.5289	7.8157	3.52701	3.87025	3.47849	7.74492	3.56394	15.496	3.63612	38.7805	3.89357	77.5225	4.212	0.00701	4.37813	0.04038	4.1934
7.85509	3.52957	7.85772	3.52743	3.89106	3.47914	7.78656	3.56417	15.5793	3.63688	38.989	3.89523	77.9393	4.21494	0.00718	4.3774	0.04071	4.19264
7.8971	3.53018	7.89974	3.52802	3.91187	3.47952	7.8282	3.56461	15.6626	3.63757	39.1975	3.89682	78.356	4.21779	0.00734	4.37685	0.04105	4.19176
7.9391	3.53073	7.94176	3.52859	3.93268	3.48009	7.86984	3.56503	15.7459	3.63843	39.406	3.89848	78.7728	4.22052	0.00751	4.37618	0.04138	4.19111
7.98111	3.53148	7.98378	3.5293	3.95348	3.48055	7.91148	3.5655	15.8292	3.63904	39.6145	3.90035	79.1896	4.22327	0.00768	4.3754	0.04171	4.19025
8.02311	3.53207	8.0258	3.53001	3.97429	3.48112	7.95312	3.56575	15.9125	3.63971	39.823	3.90194	79.6064	4.22585	0.00784	4.37486	0.04205	4.18941
8.06512	3.53277	8.06782	3.53043	3.9951	3.48156	7.99476	3.56613	15.9958	3.64041	40.0315	3.90348	80.0231	4.22841	0.00801	4.37418	0.04238	4.18863
8.10712	3.53325	8.10984	3.531	4.0159	3.48217	8.0364	3.56667	16.0791	3.64129	40.24	3.90526	80.4399	4.23083	0.00818	4.37364	0.04272	4.18796
8.14913	3.53396	8.15186	3.53161	4.03671	3.48267	8.07804	3.56688	16.1624	3.642	40.4485	3.90679	80.8567	4.23337	0.00834	4.37295	0.04305	4.18718
8.19113	3.5344	8.19388	3.53214	4.05752	3.48309	8.11968	3.56715	16.2458	3.64265	40.657	3.90835	81.2734	4.23589	0.00851	4.37236	0.04338	4.18634
8.23314	3.53528	8.2359	3.53266	4.07832	3.48357	8.16132	3.56762	16.3291	3.64362	40.8655	3.91001	81.6902	4.23816	0.00868	4.37167	0.04372	4.1854
8.27514	3.53572	8.27792	3.53321	4.09913	3.48404	8.20295	3.56812	16.4124	3.64444	41.074	3.91156	82.107	4.2407	0.00885	4.37099	0.04405	4.18481
8.31715	3.53621	8.31994	3.5339	4.11994	3.48443	8.24459	3.56835	16.4957	3.64507	41.2825	3.91309	82.5237	4.24298	0.00901	4.37041	0.04438	4.18412
8.35916	3.53694	8.36196	3.53417	4.14074	3.485	8.28623	3.56884	16.579	3.64589	41.491	3.91465	82.9405	4.24542	0.00935	4.36921	0.04472	4.18319
8.40116	3.53745	8.40398	3.53455	4.16155	3.48551	8.32787	3.56919	16.6623	3.64643	41.6995	3.91599	83.3573	4.24748	0.00951	4.36851	0.04505	4.18262
8.44317	3.53801	8.44599	3.53507	4.18236	3.48605	8.36951	3.56934	16.7456	3.64731	41.908	3.9175	83.7741	4.24985	0.00968	4.36789	0.04539	4.1818
8.48517	3.53866	8.48801	3.53566	4.20316	3.48649	8.41115	3.56978	16.8289	3.64818	42.1165	3.91891	84.1908	4.25206	0.00985	4.36736	0.04572	4.18113
8.52718	3.53925	8.53003	3.53625	4.22397	3.48698	8.45279	3.57001	16.9123	3.64887	42.325	3.92038	84.6076	4.25405	0.01001	4.36673	0.04605	4.18034
8.56918	3.53974	8.57205	3.53678	4.24478	3.48735	8.49443	3.57049	16.9956	3.64964	42.5335	3.92174	85.0244	4.25621	0.01018	4.36619	0.04639	4.17971
8.61119	3.54037	8.61407	3.53728	4.26559	3.48796	8.53607	3.57072	17.0789	3.65069	42.742	3.92327	85.4412	4.25833	0.01035	4.36533	0.04672	4.17878
8.6532	3.54095	8.65609	3.53782	4.28639	3.4884	8.57771	3.57121	17.1622	3.65139	42.9504	3.92481	85.8579	4.26039	0.01068	4.36427	0.04705	4.17813
8.6952	3.54146	8.69811	3.53814	4.3072	3.48884	8.61935	3.57152	17.2455	3.65225	43.1589	3.92624	86.2747	4.26251	0.01085	4.36365	0.04739	4.1774
8.73721	3.54186	8.74013	3.53877	4.32801	3.48943	8.66099	3.5718	17.3288	3.65309	43.3674	3.9276	86.6915	4.26446	0.01102	4.36304	0.04772	4.17681
8.77921	3.54274	8.78215	3.53927	4.34881	3.48973	8.70263	3.57207	17.4121	3.65384	43.5759	3.92901	87.1082	4.26635	0.01118	4.36241	0.04805	4.17603
8.82122	3.54309	8.82417	3.53976	4.36962	3.49025	8.74427	3.57247	17.4954	3.65471	43.7844	3.93048	87.525	4.26854	0.01152	4.36146	0.04839	4.17538
8.86322	3.54356	8.86619	3.54028	4.39043	3.49073	8.78591	3.5728	17.5787	3.65542	43.9929	3.93176	87.9418	4.27051	0.01168	4.36077	0.04872	4.17469
8.90523	3.54423	8.90821	3.54074	4.41123	3.49117	8.82755	3.57303	17.6621	3.65618	44.2014	3.93318	88.3586	4.27234	0.01185	4.36022	0.04906	4.17404
8.94724	3.54465	8.95023	3.54135	4.43204	3.49178	8.86919	3.57341	17.7454	3.65708	44.4099	3.93488	88.7754	4.27446	0.01202	4.35953	0.04939	4.17345
8.98924	3.54492	8.99225	3.54165	4.45285	3.49218	8.91083	3.57385	17.8287	3.65781	44.6184	3.93621	89.1921	4.27639	0.01235	4.35848	0.04972	4.17269
9.03125	3.54561	9.03427	3.54213	4.47365	3.49256	8.95247	3.57404	17.912	3.65867	44.8269	3.93738	89.6089	4.2783	0.01252	4.35795	0.05039	4.17139
9.07325	3.5461	9.07629	3.54268	4.49446	3.49311	8.99411	3.57429	17.9953	3.65937	45.0354	3.93887	90.0257	4.28006	0.01268	4.35724	0.05072	4.17061
9.11526	3.54656	9.11831	3.54316	4.51527	3.49344	9.03575	3.57465	18.0786	3.66018	45.2439	3.94007	90.4424	4.28208	0.01302	4.35613	0.05139	4.16956
9.15726	3.54731	9.16033	3.5436	4.53608	3.49388	9.07739	3.57499	18.1619	3.6609	45.4524	3.94156	90.8592	4.28397	0.01318	4.3556	0.05173	4.16889
9.19927	3.54759	9.20235	3.54404	4.55688	3.49428	9.11903	3.57526	18.2452	3.66168	45.6609	3.94293	91.276	4.28575	0.01335	4.35508	0.05206	4.16814
9.24127	3.54815	9.24437	3.54458	4.57769	3.49485	9.16067	3.57543	18.3285	3.66243	45.8694	3.94456	91.6928	4.28758	0.01352	4.35449	0.05239	4.16751
9.28328	3.54859	9.28639	3.54507	4.5985	3.4952	9.20231	3.57574	18.4119	3.6634	46.0779	3.94564	92.1095	4.28936	0.01385	4.35331	0.05273	4.16698
9.32528	3.54908	9.32841	3.5454	4.6193	3.49569	9.24395	3.57599	18.4952	3.66403	46.2864	3.94725	92.5263	4.29134	0.01419	4.35224	0.05306	4.16629
9.36729	3.54967	9.37043	3.54593	4.64011	3.49607	9.28559	3.57641	18.5785	3.66495	46.4949	3.94857	92.9431	4.2934	0.01435	4.35164	0.05339	4.16576
9.40929	3.55009	9.41244	3.54631	4.66092	3.49659	9.32723	3.57662	18.6618	3.66547	46.7034	3.95007	93.3599	4.29528	0.01469	4.35061	0.05373	4.16493
9.4513	3.55059	9.45446	3.54673	4.68173	3.49695	9.36887	3.57683	18.7451	3.6664	46.9119	3.9513	93.7767	4.2972	0.01485	4.34998	0.0544	4.16386
9.4933	3.55091	9.49648	3.54713	4.70253	3.49728	9.41051	3.57717	18.8284	3.66705	47.1204	3.95246	94.1934	4.29896	0.01502	4.34943	0.05473	4.16327
9.53531	3.55156	9.5385	3.54765	4.72334	3.498	9.45215	3.57753	18.9117	3.66789	47.3289	3.95387	94.6102	4.30118	0.01535	4.34838	0.05506	4.1627
9.57731	3.55195	9.58052	3.54799	4.74415	3.49829	9.49379	3.57757	18.995	3.66858	47.5374	3.95523	95.027	4.30295	0.01552	4.34775	0.0554	4.16199
9.61932	3.55235	9.62254	3.54855	4.76496	3.49867	9.53543	3.57797	19.0783	3.66938	47.7459	3.95666	95.4438	4.30519	0.01586	4.34664	0.05606	4.16098
9.66132	3.55265	9.66456	3.54876	4.78576	3.49905	9.57707	3.57826	19.1617	3.67018	47.9544	3.95783	95.8605	4.30715	0.01619	4.34567	0.0564	4.16027
9.70333	3.55317	9.70658	3.54925	4.80657	3.49905	9.61871	3.57841	19.245	3.67074	48.1629	3.95926	96.2773	4.30935	0.01636	4.34508	0.05673	4.15968
9.74533	3.5538	9.7486	3.54988	4.82738	3.49934	9.66035	3.57872	19.3283	3.67158	48.3714	3.96071	96.6941	4.31149	0.01652	4.34456	0.05707	4.15911
9.78734	3.55418	9.79062	3.55013	4.84818	3.49974	9.70199	3.57898	19.4116	3.67232	48.5799	3.9618	97.1109	4.31357	0.01669	4.34404	0.05773	4.15806
9.82934	3.55439	9.83264	3.55057	4.86899	3.50016	9.74363	3.57937	19.4949	3.67312	48.7884	3.96319	97.5276	4.31559	0.01702	4.34318	0.05807	4.15743
9.87135	3.555	9.87466	3.55107	4.8898	3.50066	9.78527	3.57944	19.5782	3.67371	48.9969	3.96447	97.9444	4.31779	0.01719	4.34261	0.0584	4.15686
9.91335	3.55538	9.91668	3.55141	4.91061	3.50112	9.82691	3.57982	19.6615	3.67446	49.2054	3.96592	98.3612	4.32012	0.01736	4.3421	0.05873	4.15628
9.95536	3.55573	9.9587	3.55168	4.93141	3.50146	9.86855	3.58017	19.7448	3.67515	49.4139	3.96722	98.778	4.32237	0.01752	4.34154	0.05907	4.15575
9.99736	3.55628	10.0007	3.55198	4.95222	3.5019	9.91019	3.58057	19.8281	3.67587	49.6224	3.96863	99.1947	4.32455	0.01786	4.34057	0.05974	4.15472
10.0394	3.55643	10.0427	3.55258	4.97303	3.50232	9.95183	3.58057	19.9114	3.67641	49.8309	3.97014	99.6115	4.32684	0.01819	4.33954	0.06007	4.15418
10.0814	3.55716	10.0847	3.55303	4.99384	3.50272	9.99347	3.58103	19.9948	3.67704	50.0394	3.97131	100.028	4.32913	0.01836	4.339	0.0604	4.15365
10.1234	3.55743	10.1268	3.55347	5.01464	3.50322	10.0351	3.58114	20.0781	3.67788	50.2479	3.97253	100.445	4.33142	0.01853	4.33849	0.06107	4.15273
10.1654	3.55773	10.1688	3.55351	5.03545	3.50346	10.0768	3.5815	20.1614	3.67864	50.4564	3.97389	100.862	4.33362	0.01886	4.33744	0.0614	4.15212
10.2074	3.55832	10.2108	3.5541	5.05626	3.50396	10.1184	3.5817	20.2447	3.67918	50.6649	3.97513	101.279	4.33606	0.01919	4.33667	0.06207	4.15124
10.2494	3.55867	10.2528	3.55447	5.07706	3.50438	10.16	3.58191	20.328	3.67984	50.8734	3.97648	101.695	4.33816	0.01936	4.33612	0.0624	4.15059
10.2914	3.55903	10.2949	3.55466	5.09787	3.50476	10.2017	3.58191	20.4113	3.68061	51.0819	3.97788	102.112	4.34044	0.01969	4.33513	0.06274	4.15008
10.3334	3.55935	10.3369	3.55519	5.11868	3.50516	10.2433	3.58235	20.4946	3.68131	51.2903	3.9791	102.529	4.34276	0.01986	4.3345	0.06341	4.14914
10.3754	3.55981	10.3789	3.55548	5.13949	3.50553	10.2849	3.58248	20.5779	3.68198	51.4988	3.98059	102.946	4.34496	0.0202	4.33368	0.06407	4.14828
10.4174	3.56029	10.4209	3.55599	5.16029	3.50595	10.3266	3.58267	20.6612	3.68292	51.7073	3.98193	103.363	4.34727	0.02036	4.33316	0.06441	4.14765
10.4594	3.56069	10.4629	3.5562	5.1811	3.50637	10.3682	3.58305	20.7446	3.68347	51.9158	3.98317	103.779	4.34951	0.02053	4.33263	0.06507	4.14664
10.5014	3.561	10.5049	3.55659	5.20191	3.50652	10.4099	3.58324	20.8279	3.68391	52.1243	3.98448	104.196	4.35159	0.02086	4.33182	0.06574	4.14586
10.5434	3.56123	10.547	3.55712	5.22271	3.507	10.4515	3.58338	20.9112	3.68464	52.3328	3.98576	104.613	4.35384	0.0212	4.33074	0.06608	4.1453
10.5854	3.56188	10.589	3.55752	5.24352	3.50755	10.4931	3.58378	20.9945	3.68532	52.5413	3.98725	105.03	4.35594	0.02153	4.33001	0.06674	4.14445
10.6274	3.56214	10.631	3.55777	5.26433	3.50784	10.5348	3.58374	21.0778	3.68597	52.7498	3.9884	105.446	4.3581	0.02186	4.32904	0.06708	4.14387
10.6694	3.56258	10.673	3.55804	5.28514	3.50828	10.5764	3.58418	21.1611	3.68679	52.9583	3.98968	105.863	4.36008	0.0222	4.32797	0.06774	4.14315
10.7114	3.56291	10.715	3.55832	5.30594	3.50881	10.6181	3.58437	21.2444	3.68735	53.1668	3.99098	106.28	4.3622	0.02253	4.32709	0.06841	4.14227
10.7534	3.5634	10.7571	3.5588	5.32675	3.50919	10.6597	3.5846	21.3277	3.68804	53.3753	3.99235	106.697	4.3644	0.02287	4.32636	0.06908	4.14133
10.7955	3.56363	10.7991	3.55914	5.34756	3.50936	10.7013	3.58485	21.4111	3.68859	53.5838	3.99369	107.113	4.36648	0.02303	4.32583	0.06975	4.14053
10.8375	3.56405	10.8411	3.55943	5.36837	3.50988	10.743	3.58504	21.4944	3.68951	53.7923	3.99474	107.53	4.36845	0.0232	4.32531	0.07041	4.13967
10.8795	3.56441	10.8831	3.55977	5.38917	3.51024	10.7846	3.58527	21.5777	3.69014	54.0008	3.99615	107.947	4.37055	0.02353	4.32443	0.07108	4.13908
10.9215	3.56474	10.9252	3.56002	5.40998	3.51068	10.8262	3.5855	21.661	3.6909	54.2093	3.99737	108.364	4.37276	0.02387	4.32373	0.07175	4.13818
10.9635	3.56503	10.9672	3.56029	5.43079	3.51093	10.8679	3.58588	21.7443	3.69143	54.4178	3.99871	108.781	4.37473	0.02403	4.32317	0.07242	4.13727
11.0055	3.56552	11.0092	3.56071	5.45159	3.51156	10.9095	3.58597	21.8276	3.69206	54.6263	4.00003	109.197	4.37666	0.02437	4.32239	0.07308	4.13662
11.0475	3.56571	11.0512	3.56088	5.4724	3.51181	10.9512	3.58632	21.9109	3.69294	54.8348	4.00129	109.614	4.37868	0.02453	4.3217	0.07375	4.13593
11.0895	3.56592	11.0932	3.56132	5.49321	3.51225	10.9928	3.5866	21.9942	3.6934	55.0433	4.00255	110.031	4.38067	0.02487	4.321	0.07442	4.13501
11.1315	3.56636	11.1352	3.56172	5.51401	3.51255	11.0344	3.58668	22.0775	3.69415	55.2518	4.00383	110.448	4.38277	0.0252	4.32023	0.07509	4.13434
11.1735	3.56671	11.1773	3.56193	5.53482	3.51282	11.0761	3.58687	22.1609	3.69478	55.4603	4.00497	110.864	4.3847	0.02537	4.31968	0.07575	4.13362
11.2155	3.56716	11.2193	3.56239	5.55563	3.51337	11.1177	3.58693	22.2442	3.69541	55.6688	4.00633	111.281	4.3868	0.0257	4.3188	0.07642	4.1328
11.2575	3.56734	11.2613	3.56252	5.57643	3.51362	11.1594	3.58721	22.3275	3.69625	55.8773	4.0077	111.698	4.38876	0.02604	4.31808	0.07709	4.13217
11.2995	3.56768	11.3033	3.5631	5.59724	3.51402	11.201	3.58748	22.4108	3.69701	56.0858	4.00868	112.115	4.39071	0.02637	4.31708	0.07776	4.13144
11.3415	3.56821	11.3453	3.56317	5.61805	3.51441	11.2426	3.58758	22.4941	3.69772	56.2943	4.00992	112.532	4.39283	0.0267	4.31638	0.07842	4.13083
11.3835	3.56837	11.3874	3.56361	5.63886	3.51484	11.2843	3.58786	22.5774	3.69814	56.5028	4.01127	112.948	4.39501	0.02704	4.31561	0.07909	4.13011
11.4255	3.56871	11.4294	3.56378	5.65966	3.51505	11.3259	3.58825	22.6607	3.6989	56.7113	4.01259	113.365	4.39707	0.02737	4.31489	0.07976	4.12949
11.4675	3.56917	11.4714	3.56413	5.68047	3.51544	11.3675	3.58834	22.744	3.69965	56.9198	4.01362	113.782	4.39927	0.02754	4.31437	0.08043	4.12879
11.5095	3.56942	11.5134	3.56434	5.70128	3.51582	11.4092	3.58851	22.8273	3.70043	57.1283	4.01492	114.199	4.40142	0.02787	4.31366	0.08109	4.12812
11.5515	3.56978	11.5555	3.56474	5.72208	3.5162	11.4508	3.58878	22.9107	3.70127	57.3368	4.01616	114.615	4.40366	0.02821	4.31286	0.08176	4.12758
11.5935	3.56999	11.5975	3.56493	5.74289	3.51652	11.4925	3.58899	22.994	3.70188	57.5453	4.0175	115.032	4.4062	0.02854	4.31212	0.08243	4.12686
11.6356	3.57043	11.6395	3.56533	5.7637	3.51698	11.5341	3.58914	23.0773	3.70268	57.7537	4.0187	115.449	4.40845	0.02871	4.31156	0.0831	4.12634
11.6776	3.57053	11.6815	3.56556	5.78451	3.51727	11.5757	3.58941	23.1606	3.70316	57.9622	4.01981	115.866	4.41105	0.02904	4.31072	0.0841	4.12556
11.7196	3.57095	11.7235	3.56589	5.80531	3.51758	11.6174	3.58968	23.2439	3.70379	58.1707	4.02107	116.283	4.41365	0.02937	4.31009	0.08476	4.12493
11.7616	3.57131	11.7655	3.56611	5.82612	3.51782	11.659	3.58981	23.3272	3.70451	58.3792	4.02243	116.699	4.41632	0.02971	4.30937	0.08543	4.12434
11.8036	3.57158	11.8076	3.56632	5.84693	3.51822	11.7007	3.59004	23.4105	3.7053	58.5877	4.02348	117.116	4.41909	0.03004	4.30847	0.0861	4.12371
11.8456	3.57188	11.8496	3.56661	5.86773	3.51853	11.7423	3.59021	23.4938	3.70589	58.7962	4.02468	117.533	4.42201	0.03038	4.30792	0.08677	4.12306
11.8876	3.57232	11.8916	3.56688	5.88854	3.51893	11.7839	3.59044	23.5772	3.70646	59.0047	4.02594	117.95	4.42495	0.03071	4.30708	0.08777	4.12237
11.9296	3.57255	11.9336	3.5672	5.90935	3.5191	11.8256	3.59079	23.6605	3.70723	59.2132	4.02697	118.366	4.42823	0.03104	4.30637	0.08877	4.12165
11.9716	3.57274	11.9756	3.56745	5.93015	3.51954	11.8672	3.59094	23.7438	3.70766	59.4217	4.02815	118.783	4.43146	0.03138	4.30557	0.08977	4.12084
12.0136	3.57312	12.0177	3.56779	5.95096	3.52006	11.9089	3.59098	23.8271	3.70864	59.6302	4.02945	119.2	4.43501	0.03171	4.30505	0.09044	4.12031
12.0556	3.57341	12.0597	3.56806	5.97177	3.52011	11.9505	3.59121	23.9104	3.70931	59.8387	4.03067	119.617	4.43902	0.03205	4.30437	0.09111	4.11979
12.0976	3.57371	12.1017	3.56844	5.99258	3.52046	11.9921	3.59142	23.9937	3.7098	60.0472	4.03188	120.034	4.44334	0.03238	4.3036	0.09211	4.11914
12.1396	3.57398	12.1437	3.56865	6.01338	3.52092	12.0338	3.59161	24.077	3.71057	60.2557	4.03297	120.45	4.44771	0.03271	4.30272	0.09277	4.11863
12.1816	3.57431	12.1857	3.56877	6.03419	3.5212	12.0754	3.59176	24.1603	3.71139	60.4642	4.03419	120.867	4.45247	0.03321	4.30173	0.09377	4.11787
12.2236	3.57463	12.2278	3.5693	6.055	3.52143	12.1171	3.59199	24.2436	3.71211	60.6727	4.03537	121.284	4.45795	0.03355	4.30112	0.09478	4.11729
12.2656	3.57484	12.2698	3.56942	6.0758	3.52195	12.1587	3.59222	24.327	3.71263	60.8812	4.03667	121.701	4.46379	0.03388	4.30043	0.09578	4.11674
12.3076	3.57517	12.3118	3.56959	6.09661	3.52229	12.2003	3.59239	24.4103	3.71343	61.0897	4.03782	122.117	4.47028	0.03422	4.29986	0.09644	4.11613
12.3496	3.57545	12.3538	3.56988	6.11742	3.5225	12.242	3.59256	24.4936	3.7142	61.2982	4.03892	122.534	4.47773	0.03455	4.29911	0.09745	4.11555
12.3916	3.5758	12.3958	3.57014	6.13823	3.52292	12.2836	3.59289	24.5769	3.71463	61.5067	4.04016	122.951	4.48613	0.03488	4.29858	0.09811	4.11502
12.4337	3.57622	12.4379	3.57041	6.15903	3.52325	12.3253	3.59306	24.6602	3.7154	61.7152	4.04131	123.368	4.49577	0.03522	4.29787	0.09945	4.11429
12.4756	3.57635	12.4799	3.57089	6.17984	3.52346	12.3669	3.59319	24.7435	3.71586	61.9237	4.04234	123.532	4.49999	0.03555	4.29705	0.10045	4.11376
12.5177	3.57673	12.5219	3.57091	6.20065	3.52382	12.4085	3.5935	24.8268	3.71664	62.1322	4.04364	130	4.49999	0.03605	4.29636	0.10145	4.11324
12.5597	3.57688	12.5639	3.57133	6.22146	3.52405	12.4502	3.59367	24.9102	3.71746	62.3407	4.04486	--	--	0.03638	4.29562	0.10245	4.1125
12.6017	3.57728	12.6059	3.57156	6.24226	3.52454	12.4918	3.59378	24.9935	3.71811	62.5492	4.04586	--	--	0.03672	4.29503	0.10379	4.11195
12.6437	3.57738	12.648	3.57169	6.26307	3.52491	12.5335	3.59403	25.0768	3.71887	62.7576	4.04721	--	--	0.03722	4.29417	0.10479	4.11141
12.6857	3.57784	12.69	3.57213	6.28388	3.52512	12.5751	3.59416	25.1601	3.71954	62.9661	4.04817	--	--	0.03755	4.29356	0.10579	4.11086
12.7277	3.57805	12.732	3.57226	6.30468	3.52531	12.6167	3.59434	25.2434	3.72019	63.1746	4.04958	--	--	0.03789	4.29289	0.10712	4.11015
12.7697	3.57832	12.774	3.57257	6.32549	3.52569	12.6584	3.59474	25.3267	3.7209	63.3831	4.05053	0.000166154	4.45197	0.03822	4.29237	0.10812	4.10964
12.8117	3.57845	12.816	3.5728	6.3463	3.52603	12.7	3.59483	25.41	3.72157	63.5916	4.05179	0.000249623	4.45069	0.03855	4.2918	0.10946	4.10908
12.8537	3.57876	12.8581	3.57293	6.36711	3.52644	12.7416	3.59504	25.4933	3.72235	63.8001	4.05302	0.000333107	4.44968	0.03889	4.29115	0.11079	4.10853
12.8957	3.57908	12.9001	3.57324	6.38791	3.52651	12.7833	3.59523	25.5766	3.72288	64.0086	4.05424	0.000500064	4.44813	0.03922	4.29048	0.11213	4.10792
12.9377	3.57948	12.9421	3.57356	6.40872	3.52733	12.8249	3.59542	25.6599	3.7237	64.2171	4.05531	0.000667005	4.44676	0.03956	4.28997	0.11346	4.10732
12.9797	3.57958	12.9841	3.57381	6.42953	3.52775	12.8666	3.59565	25.7433	3.72428	64.4256	4.05661	0.000833946	4.44567	0.03989	4.28936	0.1148	4.10679
13.0217	3.57996	13.0261	3.57383	6.45033	3.52798	12.9082	3.59586	25.8266	3.72512	64.6341	4.05783	0.00108	4.44437	0.04022	4.28876	0.11647	4.10601
13.0637	3.58015	13.0682	3.57417	6.47114	3.52821	12.9498	3.59609	25.9099	3.72567	64.8426	4.0589	0.00133	4.44307	0.04072	4.28806	0.11847	4.10528
13.1057	3.58051	13.1102	3.57436	6.49195	3.52855	12.9915	3.59625	25.9932	3.72628	65.0511	4.06012	0.00159	4.44198	0.04123	4.28728	0.12014	4.10477
13.1477	3.58072	13.1522	3.57461	6.51276	3.5288	13.0331	3.5964	26.0765	3.72691	65.2596	4.06126	0.00184	4.44076	0.04173	4.2864	0.12181	4.10419
13.1898	3.58091	13.1942	3.57486	6.53356	3.52924	13.0748	3.59665	26.1598	3.72766	65.4681	4.06252	0.00209	4.43961	0.04223	4.28575	0.12348	4.10366
13.2317	3.58116	13.2362	3.57511	6.55437	3.52951	13.1164	3.59676	26.2431	3.72827	65.6766	4.06379	0.00234	4.43853	0.04256	4.28512	0.12548	4.10307
13.2738	3.58152	13.2783	3.57534	6.57518	3.52983	13.158	3.59697	26.3265	3.72903	65.8851	4.06495	0.00259	4.43748	0.04306	4.28428	0.12715	4.10253
13.3158	3.58179	13.3203	3.57574	6.59599	3.52989	13.1997	3.59712	26.4098	3.7296	66.0936	4.06623	0.00284	4.43644	0.04356	4.28359	0.12982	4.1019
13.3578	3.58185	13.3623	3.57585	6.61679	3.53041	13.2413	3.59722	26.4931	3.73025	66.3021	4.06762	0.00309	4.43534	0.0439	4.28306	0.13115	4.10123
13.3998	3.58223	13.4043	3.57595	6.6376	3.5306	13.2829	3.59737	26.5764	3.73102	66.5106	4.06885	0.00334	4.43427	0.04423	4.2825	0.13382	4.1007
13.4418	3.5825	13.4463	3.57648	6.65841	3.531	13.3246	3.59774	26.6597	3.73172	66.7191	4.07011	0.00367	4.43308	0.04473	4.28185	0.13582	4.10016
13.4838	3.58277	13.4884	3.57669	6.67922	3.53119	13.3662	3.59796	26.743	3.73247	66.9276	4.07152	0.00392	4.43203	0.04523	4.28113	0.13816	4.09963
13.5258	3.58299	13.5304	3.57686	6.70002	3.53144	13.4079	3.59816	26.8263	3.7331	67.1361	4.07289	0.00426	4.43074	0.04573	4.28036	0.14083	4.09904
13.5678	3.58328	13.5724	3.577	6.72083	3.53169	13.4495	3.59816	26.9096	3.73375	67.3446	4.07412	0.00451	4.42957	0.04623	4.27985	0.14317	4.09848
13.6098	3.58353	13.6144	3.57723	6.74164	3.53188	13.4911	3.59848	26.9929	3.73446	67.553	4.07564	0.00484	4.42852	0.04657	4.27924	0.14617	4.09795
13.6518	3.58376	13.6564	3.57746	6.76245	3.53222	13.5328	3.59848	27.0763	3.73516	67.7615	4.07694	0.00509	4.42751	0.04707	4.27859	0.14951	4.0973
13.6938	3.58403	13.6985	3.57776	6.78325	3.53247	13.5744	3.59898	27.1596	3.73615	67.97	4.07837	0.00543	4.42642	0.04757	4.27782	0.15284	4.09678
13.7358	3.58425	13.7405	3.57788	6.80406	3.53281	13.6161	3.59905	27.2429	3.7368	68.1785	4.07986	0.00568	4.42525	0.04807	4.27721	0.15585	4.09627
13.7778	3.58462	13.7825	3.57824	6.82487	3.53316	13.6577	3.59932	27.3262	3.73757	68.387	4.08122	0.00601	4.42422	0.04857	4.27666	0.15985	4.09568
13.8198	3.58466	13.8245	3.57843	6.84567	3.53318	13.6994	3.59964	27.4095	3.73791	68.5955	4.08284	0.00634	4.42304	0.04907	4.27586	0.16352	4.09516
13.8618	3.585	13.8665	3.5786	6.86648	3.53367	13.741	3.59964	27.4928	3.73866	68.804	4.08429	0.00668	4.42178	0.04957	4.27526	0.16786	4.09457
13.9038	3.58525	13.9086	3.57881	6.88729	3.53398	13.7826	3.60006	27.5761	3.73942	69.0125	4.08595	0.00701	4.42063	0.05024	4.27446	0.17253	4.09405
13.9459	3.5855	13.9506	3.57919	6.9081	3.53413	13.8243	3.60016	27.6594	3.74018	69.221	4.08729	0.00734	4.41945	0.05074	4.27389	0.17787	4.09348
13.9878	3.58571	13.9926	3.57937	6.9289	3.53457	13.8659	3.60028	27.7428	3.74095	69.4295	4.08901	0.00768	4.41842	0.05124	4.27326	0.18388	4.09297
14.0299	3.5859	14.0346	3.57965	6.94971	3.53484	13.9075	3.60047	27.8261	3.74146	69.638	4.09069	0.00801	4.41727	0.05174	4.27253	0.18922	4.09243
14.0719	3.58632	14.0766	3.57975	6.97052	3.53516	13.9492	3.60092	27.9094	3.74226	69.8465	4.09241	0.00835	4.41624	0.05241	4.27198	0.19556	4.09192
14.1139	3.58651	14.1187	3.5799	6.99133	3.5356	13.9908	3.60077	27.9927	3.74303	70.055	4.09411	0.00868	4.41521	0.05291	4.27137	0.2029	4.0914
14.1559	3.58664	14.1607	3.58032	7.01213	3.53581	14.0325	3.60121	28.076	3.74374	70.2635	4.09581	0.00901	4.41407	0.05341	4.27078	0.21358	4.09085
14.1979	3.58712	14.2027	3.58049	7.03294	3.53608	14.0741	3.60144	28.1593	3.74442	70.472	4.09756	0.00935	4.41279	0.05408	4.27007	0.22326	4.09018
14.2399	3.58727	14.2447	3.58082	7.05375	3.53635	14.1157	3.60155	28.2426	3.74526	70.6805	4.0993	0.00977	4.41153	0.05458	4.2695	0.23761	4.08962
14.2819	3.5875	14.2867	3.58097	7.07456	3.53657	14.1574	3.60175	28.3259	3.74606	70.889	4.10106	0.01018	4.41048	0.05525	4.26877	0.25363	4.08911
14.3239	3.58771	14.3288	3.58128	7.09536	3.53686	14.199	3.60205	28.4092	3.74648	71.0975	4.10306	0.01052	4.40941	0.05591	4.26809	0.26698	4.08857
14.3659	3.58794	14.3708	3.58147	7.11617	3.53709	14.2407	3.60218	28.4926	3.74729	71.306	4.10493	0.01085	4.40834	0.05641	4.26757	0.28834	4.08806
14.4079	3.58834	14.4128	3.58171	7.13698	3.53753	14.2823	3.60234	28.5759	3.74809	71.5145	4.10684	0.01127	4.40713	0.05708	4.26694	0.30836	4.08754
14.4499	3.58857	14.4548	3.58196	7.15779	3.53764	14.3239	3.60272	28.6592	3.74872	71.723	4.10872	0.01169	4.40593	0.05775	4.26635	0.33039	4.08701
14.4919	3.58878	14.4968	3.58212	7.17859	3.53806	14.3656	3.60301	28.7425	3.7495	71.9315	4.11057	0.01202	4.40486	0.05842	4.26556	0.36243	4.08647
14.5339	3.58888	14.5389	3.58242	7.1994	3.53827	14.4072	3.60316	28.8258	3.75007	72.1399	4.11271	0.01244	4.40375	0.05908	4.26491	0.39279	4.08594
14.5759	3.58928	14.5809	3.58259	7.22021	3.53843	14.4489	3.60335	28.9091	3.75091	72.3484	4.11456	0.01285	4.40242	0.05975	4.26438	0.42717	4.08538
14.6179	3.58935	14.6229	3.58284	7.24102	3.53873	14.4905	3.60356	28.9924	3.75158	72.5569	4.11666	0.01335	4.40125	0.06025	4.26379	0.46555	4.08487
14.6599	3.58962	14.6649	3.58299	7.26182	3.53898	14.5321	3.60379	29.0757	3.75252	72.7654	4.11868	0.01377	4.40003	0.06109	4.26327	0.50693	4.08433
14.7019	3.58985	14.7069	3.58326	7.28263	3.53936	14.5738	3.60392	29.159	3.75321	72.9739	4.12078	0.01419	4.3989	0.06159	4.26268	0.5433	4.08382
14.7439	3.59015	14.749	3.58359	7.30344	3.53953	14.6154	3.60423	29.2424	3.75376	73.1824	4.12275	0.01469	4.3977	0.06242	4.26197	0.59203	4.0833
14.7859	3.59046	14.791	3.58385	7.32424	3.53976	14.657	3.60457	29.3257	3.75454	73.3909	4.12502	0.01511	4.39656	0.06326	4.26138	0.63441	4.08279
14.828	3.59065	14.833	3.58404	7.34505	3.54001	14.6987	3.6048	29.409	3.75536	73.5994	4.12712	0.01553	4.39552	0.06376	4.26087	0.68814	4.08221
14.87	3.59098	14.875	3.58418	7.36586	3.5403	14.7403	3.60505	29.4923	3.75611	73.8079	4.12924	0.01603	4.39419	0.06443	4.26024	0.7402	4.08166
14.912	3.591	14.917	3.58435	7.38667	3.54055	14.782	3.60526	29.5756	3.75691	74.0164	4.13136	0.01653	4.39304	0.06543	4.25959	0.80061	4.08111
14.954	3.59151	14.9591	3.58469	7.40747	3.54083	14.8236	3.60556	29.6589	3.75767	74.2249	4.13344	0.01703	4.39174	0.06626	4.25907	0.86302	4.08059
14.996	3.59164	15.0011	3.58504	7.42828	3.54097	14.8652	3.60579	29.7422	3.75855	74.4334	4.13573	0.01753	4.39062	0.0671	4.25852	0.91541	4.08008
15.038	3.59193	15.0431	3.58509	7.44909	3.54125	14.9069	3.60602	29.8255	3.75935	74.6419	4.13784	0.01803	4.38947	0.06776	4.25783	0.97849	4.07952
15.08	3.59218	15.0851	3.58536	7.4699	3.5415	14.9485	3.60619	29.9089	3.76	74.8504	4.1399	0.01845	4.38842	0.06877	4.25724	1.03822	4.07899
15.122	3.59248	15.1271	3.58565	7.4907	3.54173	14.9902	3.60646	29.9922	3.76094	75.0589	4.14183	0.01886	4.38735	0.0696	4.25672	1.1073	4.07847
15.164	3.59256	15.1692	3.5858	7.51151	3.54211	15.0318	3.60673	30.0755	3.76174	75.2674	4.144	0.01945	4.38613	0.07043	4.25605	1.16804	4.07794
15.206	3.59298	15.2112	3.58611	7.53232	3.5424	15.0734	3.60696	30.1588	3.76243	75.4759	4.14612	0.02003	4.38496	0.07144	4.25552	1.23712	4.07742
15.248	3.59311	15.2532	3.58641	7.55313	3.54253	15.1151	3.60711	30.2421	3.76323	75.6844	4.14807	0.02053	4.38384	0.07244	4.25472	1.2972	4.07687
15.29	3.59338	15.2952	3.58658	7.57393	3.5428	15.1567	3.60749	30.3254	3.76409	75.8929	4.15017	0.02103	4.38275	0.07377	4.25395	1.37862	4.07635
15.332	3.59373	15.3372	3.5867	7.59474	3.54301	15.1984	3.60774	30.4087	3.76472	76.1014	4.15221	0.02162	4.38164	0.07477	4.2534	1.45038	4.07582
15.374	3.59395	15.3793	3.58714	7.61555	3.5432	15.24	3.60807	30.492	3.76558	76.3099	4.15418	0.02212	4.38052	0.07594	4.25273	1.5288	4.07526
15.416	3.59418	15.4213	3.58727	7.63636	3.54352	15.2816	3.60828	30.5753	3.76644	76.5184	4.1563	0.02279	4.37947	0.07694	4.25214	1.60823	4.07473
15.458	3.59443	15.4633	3.58742	7.65717	3.54379	15.3233	3.6087	30.6587	3.76711	76.7268	4.15815	0.02329	4.37842	0.07811	4.25157	1.68365	4.07421
15.5	3.59474	15.5053	3.58769	7.67798	3.54406	15.3649	3.60879	30.742	3.76793	76.9353	4.16012	0.02387	4.37737	0.07928	4.25092	1.76808	4.0737
15.542	3.59491	15.5473	3.58796	7.69878	3.54416	15.4065	3.60917	30.8253	3.76881	77.1439	4.16207	0.02446	4.3761	0.08045	4.25035	1.83616	4.07318
15.584	3.59527	15.5894	3.58832	7.71959	3.54429	15.4482	3.60952	30.9086	3.76961	77.3523	4.16377	0.02512	4.3749	0.08162	4.24983	1.9246	4.07267
15.626	3.59537	15.6314	3.5884	7.7404	3.54461	15.4898	3.60973	30.9919	3.77028	77.5608	4.1655	0.02579	4.37383	0.08245	4.24928	2.00303	4.07215
15.668	3.59573	15.6734	3.58863	7.76121	3.54494	15.5315	3.60999	31.0752	3.77119	77.7693	4.16736	0.02646	4.37273	0.08412	4.24861	2.08846	4.07164
15.7101	3.59607	15.7154	3.58912	7.78201	3.54515	15.5731	3.6103	31.1585	3.77203	77.9778	4.16927	0.02704	4.37164	0.08579	4.24794	2.17123	4.0711
15.7521	3.59613	15.7574	3.58914	7.80282	3.5454	15.6148	3.61066	31.2418	3.77284	78.1863	4.17104	0.0278	4.37057	0.08713	4.24742	2.25966	4.07057
15.7941	3.59657	15.7995	3.58943	7.82363	3.54574	15.6564	3.61093	31.3251	3.77373	78.3948	4.17268	0.02838	4.36936	0.08846	4.24691	2.3481	4.07005
15.8361	3.59676	15.8415	3.58972	7.84444	3.54574	15.698	3.61129	31.4084	3.77444	78.6033	4.17431	0.02913	4.36824	0.08996	4.24637	2.44422	4.0695
15.8781	3.59709	15.8835	3.58991	7.86525	3.54616	15.7397	3.61145	31.4918	3.77541	78.8118	4.17585	0.02997	4.36703	0.09113	4.24586	2.53366	4.06894
15.9201	3.59726	15.9255	3.5904	7.88605	3.54633	15.7813	3.61181	31.5751	3.77633	79.0203	4.17759	0.03072	4.36598	0.09297	4.24527	2.63744	4.06835
15.9621	3.59754	15.9675	3.59029	7.90686	3.54656	15.823	3.61221	31.6584	3.77696	79.2288	4.17916	0.03139	4.36495	0.0948	4.24475	2.74123	4.06784
16.0041	3.59781	16.0096	3.59069	7.92767	3.54675	15.8646	3.61236	31.7417	3.77778	79.4373	4.18059	0.03222	4.36392	0.09614	4.24422	2.83334	4.06724
16.0461	3.598	16.0516	3.5908	7.94848	3.5469	15.9062	3.61276	31.825	3.7786	79.6458	4.18214	0.03305	4.36283	0.09764	4.2437	2.93947	4.06671
16.0881	3.59842	16.0936	3.59113	7.96929	3.54725	15.9479	3.61305	31.9083	3.7795	79.8543	4.18357	0.03381	4.36175	0.09964	4.24317	3.01956	4.06619
16.1301	3.5985	16.1356	3.59142	7.99009	3.54744	15.9895	3.61337	31.9916	3.78036	80.0628	4.18511	0.03464	4.36073	0.10181	4.24252	3.12502	4.06568
16.1721	3.59894	16.1776	3.59176	8.0109	3.54769	16.0311	3.61374	32.075	3.78116	80.2713	4.18647	0.03539	4.35972	0.10398	4.24187	3.19744	4.06516
16.2141	3.59926	16.2197	3.59187	8.03171	3.54774	16.0728	3.61416	32.1583	3.7821	80.4798	4.18796	0.03639	4.35861	0.10682	4.24122	3.3009	4.06465
16.2561	3.59949	16.2617	3.59218	8.05252	3.54807	16.1144	3.61435	32.2416	3.78292	80.6883	4.18949	0.0374	4.35753	0.10916	4.24063	3.40402	4.06413
16.2981	3.59984	16.3037	3.59248	8.07333	3.5482	16.1561	3.61473	32.3249	3.7838	80.8968	4.19082	0.0384	4.35638	0.11233	4.24009	3.49412	4.06358
16.3401	3.60006	16.3457	3.59264	8.09413	3.54839	16.1977	3.6149	32.4082	3.78473	81.1053	4.19226	0.0394	4.35535	0.11467	4.23948	3.59324	4.06306
16.3821	3.60029	16.3877	3.59302	8.11494	3.54876	16.2393	3.6154	32.4915	3.78567	81.3138	4.19357	0.04032	4.3543	0.11767	4.23891	3.68735	4.06255
16.4242	3.60062	16.4298	3.59336	8.13575	3.54897	16.281	3.6158	32.5748	3.78649	81.5223	4.19495	0.04149	4.35315	0.12084	4.23835	3.79581	4.06201
16.4661	3.60092	16.4718	3.5935	8.15656	3.5491	16.3226	3.61622	32.6581	3.78742	81.7308	4.19539	0.04265	4.35214	0.12401	4.2378	3.89093	4.06148
16.5082	3.60112	16.5138	3.59394	8.17737	3.54965	16.3643	3.61649	32.7414	3.78819	81.9393	4.19659	0.04382	4.35111	0.12802	4.23723	3.99872	4.06092
16.5502	3.6014	16.5558	3.5942	8.19817	3.54975	16.4059	3.61687	32.8248	3.7891	82.1478	4.19797	0.04508	4.35004	0.13119	4.23671	4.09617	4.06033
16.5922	3.60165	16.5978	3.59449	8.21898	3.54985	16.4475	3.61706	32.9081	3.79	82.3562	4.19921	0.04641	4.34897	0.13553	4.23606	4.19829	4.05982
16.6342	3.60213	16.6398	3.59468	8.23979	3.55006	16.4892	3.61748	32.9914	3.7909	82.5647	4.20039	0.04775	4.34783	0.14087	4.23545	4.32911	4.05926
16.6762	3.60224	16.6819	3.59485	8.2606	3.55036	16.5308	3.6178	33.0747	3.79184	82.7732	4.20171	0.04942	4.3467	0.14454	4.23492	4.43824	4.05873
16.7182	3.60268	16.7239	3.59518	8.28141	3.55048	16.5724	3.61805	33.158	3.79281	82.9817	4.20284	0.05092	4.34565	0.15055	4.23431	4.53836	4.05821
16.7602	3.60283	16.7659	3.5955	8.30221	3.55072	16.6141	3.6187	33.2413	3.79342	83.1902	4.20414	0.05259	4.34464	0.15673	4.23377	4.64381	4.05768
16.8022	3.60312	16.8079	3.59563	8.32302	3.55095	16.6557	3.61893	33.3246	3.79453	83.3987	4.20528	0.05409	4.34357	0.16257	4.2332	4.75394	4.05712
16.8442	3.60341	16.8499	3.596	8.34383	3.55124	16.6974	3.61931	33.4079	3.79544	83.6072	4.20654	0.05576	4.34254	0.16724	4.23266	4.83504	4.05661
16.8862	3.60377	16.892	3.59623	8.36464	3.55149	16.739	3.61969	33.4913	3.7964	83.8157	4.20773	0.05785	4.34149	0.17409	4.23213	4.95318	4.05609
16.9282	3.60409	16.934	3.5964	8.38545	3.55153	16.7807	3.6201	33.5746	3.79726	84.0242	4.2087	0.05985	4.34044	0.18093	4.23161	5.10002	4.05556
16.9702	3.60448	16.976	3.59678	8.40625	3.55174	16.8223	3.62059	33.6579	3.79802	84.2327	4.21011	0.06177	4.3394	0.18727	4.23096	5.19079	4.05499
17.0122	3.6048	17.018	3.59703	8.42706	3.55189	16.8639	3.6209	33.7412	3.79888	84.4412	4.21124	0.06427	4.33826	0.19745	4.23043	5.30993	4.05447
17.0542	3.60497	17.0601	3.59749	8.44787	3.55214	16.9056	3.62145	33.8245	3.79978	84.6497	4.21244	0.06678	4.33725	0.2068	4.22991	5.3947	4.05392
17.0962	3.60524	17.1021	3.59774	8.46868	3.55229	16.9472	3.62176	33.9078	3.80075	84.8582	4.21347	0.06945	4.33623	0.21515	4.2294	5.52252	4.0534
17.1382	3.60556	17.1441	3.59795	8.48949	3.55256	16.9888	3.62216	33.9911	3.80157	85.0667	4.21449	0.07212	4.3352	0.22433	4.22884	5.61529	4.05285
17.1802	3.60589	17.1861	3.59842	8.51029	3.55267	17.0305	3.62254	34.0744	3.80245	85.2752	4.21584	0.07538	4.33413	0.23601	4.22833	5.71875	4.05229
17.2222	3.60618	17.2281	3.59863	8.5311	3.55286	17.0721	3.62304	34.1577	3.80343	85.4837	4.21689	0.07913	4.33301	0.24636	4.22779	5.81653	4.05176
17.2643	3.60648	17.2702	3.5989	8.55191	3.55315	17.1138	3.62342	34.2411	3.80429	85.6922	4.21821	0.08347	4.33196	0.25571	4.22728	5.92065	4.05124
17.3062	3.60679	17.3122	3.59928	8.57272	3.55336	17.1554	3.62378	34.3244	3.8052	85.9007	4.21913	0.0874	4.33095	0.26822	4.22674	6.02077	4.05067
17.3483	3.60721	17.3542	3.59963	8.59353	3.55357	17.197	3.62416	34.4077	3.8061	86.1092	4.22023	0.09157	4.32991	0.28208	4.22621	6.14859	4.05015
17.3903	3.60744	17.3962	3.59997	8.61433	3.55361	17.2387	3.6246	34.491	3.80702	86.3177	4.22126	0.09675	4.32886	0.29677	4.22568	6.23402	4.04962
17.4323	3.60776	17.4382	3.60028	8.63514	3.55387	17.2803	3.625	34.5743	3.80801	86.5262	4.22235	0.10259	4.32783	0.31079	4.22514	6.34282	4.0491
17.4743	3.6081	17.4803	3.6007	8.65595	3.55403	17.322	3.62533	34.6576	3.80883	86.7347	4.2234	0.10868	4.32682	0.32564	4.22462	6.42692	4.04859
17.5163	3.60849	17.5223	3.60079	8.67676	3.55418	17.3636	3.62586	34.7409	3.80973	86.9431	4.22449	0.11503	4.32569	0.341	4.22409	6.53204	4.04804
17.5583	3.60862	17.5643	3.60123	8.69757	3.55441	17.4052	3.62622	34.8242	3.81057	87.1516	4.2256	0.12229	4.32468	0.35619	4.22357	6.63717	4.04752
17.6003	3.60898	17.6063	3.60167	8.71837	3.55466	17.4469	3.62666	34.9075	3.81156	87.3601	4.22663	0.13064	4.32367	0.37054	4.22304	6.73528	4.047
17.6423	3.60933	17.6483	3.60197	8.73918	3.55481	17.4885	3.6271	34.9908	3.8125	87.5686	4.22779	0.13965	4.32262	0.39274	4.22243	6.8324	4.04647
17.6843	3.60971	17.6903	3.6023	8.75999	3.555	17.5302	3.62758	35.0742	3.8133	87.7771	4.22865	0.14975	4.32155	0.41277	4.22189	6.93886	4.04592
17.7263	3.60992	17.7324	3.60274	8.78079	3.55534	17.5718	3.62804	35.1575	3.8142	87.9856	4.22968	0.16002	4.32052	0.43447	4.2213	7.05666	4.0454
17.7683	3.61038	17.7744	3.60304	8.8016	3.5554	17.6134	3.62829	35.2408	3.81513	88.1941	4.23079	0.17229	4.31947	0.4545	4.22079	7.15911	4.04485
17.8103	3.61078	17.8164	3.60344	8.82241	3.55538	17.6551	3.62886	35.3241	3.81612	88.4026	4.23173	0.18448	4.31844	0.4807	4.22023	7.25489	4.04433
17.8523	3.61099	17.8584	3.60373	8.84322	3.55586	17.6967	3.62926	35.4074	3.81685	88.6111	4.23272	0.19825	4.31737	0.5039	4.21972	7.36035	4.04382
17.8943	3.61133	17.9004	3.604	8.86403	3.55609	17.7384	3.6297	35.4907	3.8179	88.8196	4.23379	0.21311	4.31628	0.5256	4.2192	7.46781	4.04328
17.9363	3.61171	17.9425	3.60444	8.88483	3.5562	17.78	3.63014	35.574	3.81893	89.0281	4.23475	0.23089	4.31525	0.54763	4.21869	7.5676	4.04275
17.9783	3.61198	17.9845	3.60486	8.90564	3.55641	17.8216	3.63056	35.6573	3.81964	89.2366	4.23572	0.24733	4.31424	0.56933	4.21815	7.67506	4.04223
18.0203	3.61234	18.0265	3.60524	8.92645	3.55655	17.8633	3.63085	35.7406	3.82059	89.4451	4.23669	0.26561	4.31319	0.59971	4.21764	7.77818	4.04171
18.0623	3.61271	18.0685	3.60558	8.94726	3.5568	17.9049	3.63134	35.824	3.82149	89.6536	4.23776	0.28615	4.31214	0.62291	4.21712	7.87496	4.0412
18.1043	3.6129	18.1105	3.60608	8.96806	3.55701	17.9465	3.6319	35.9073	3.82235	89.8621	4.2386	0.3081	4.31112	0.65112	4.21659	7.97641	4.04068
18.1464	3.61343	18.1526	3.60623	8.98887	3.55703	17.9882	3.63224	35.9906	3.82321	90.0706	4.23963	0.33005	4.31011	0.6825	4.21605	8.09355	4.04013
18.1883	3.61366	18.1946	3.60669	9.00968	3.55735	18.0298	3.63247	36.0739	3.82405	90.2791	4.2407	0.35176	4.30908	0.70937	4.21548	8.20068	4.03956
18.2304	3.61391	18.2366	3.60715	9.03049	3.55756	18.0715	3.63304	36.1572	3.82514	90.4876	4.24154	0.37855	4.30807	0.74358	4.21496	8.30446	4.039
18.2724	3.61423	18.2786	3.60749	9.0513	3.55766	18.1131	3.63348	36.2405	3.82588	90.6961	4.24259	0.40435	4.30704	0.76946	4.21445	8.39924	4.03849
18.3144	3.61465	18.3206	3.60786	9.0721	3.55762	18.1547	3.63407	36.3238	3.82676	90.9046	4.24338	0.43156	4.30603	0.80668	4.21393	8.51371	4.03795
18.3564	3.61488	18.3627	3.60822	9.09291	3.55783	18.1964	3.63421	36.4071	3.82766	91.1131	4.24456	0.46119	4.30501	0.8419	4.21328	8.6155	4.03744
18.3984	3.61544	18.4047	3.6086	9.11372	3.55787	18.238	3.63474	36.4904	3.82848	91.3216	4.24536	0.49341	4.304	0.88145	4.21275	8.71328	4.03692
18.4404	3.61574	18.4467	3.60927	9.13453	3.55802	18.2797	3.63509	36.5737	3.82953	91.5301	4.24632	0.52538	4.30295	0.91751	4.21223	8.8124	4.03639
18.4824	3.61616	18.4887	3.60944	9.15533	3.5583	18.3213	3.63554	36.6571	3.83041	91.7386	4.2471	0.55986	4.30194	0.95406	4.2117	8.92019	4.03587
18.5244	3.61643	18.5307	3.60992	9.17614	3.55853	18.363	3.63591	36.7404	3.83123	91.947	4.24823	0.59467	4.30093	0.98878	4.21111	9.01597	4.03534
18.5664	3.61675	18.5728	3.61024	9.19695	3.55871	18.4046	3.63646	36.8237	3.83207	92.1555	4.24922	0.63557	4.29992	1.03268	4.21059	9.12543	4.03476
18.6084	3.61719	18.6148	3.61062	9.21776	3.55886	18.4462	3.63677	36.907	3.83293	92.364	4.2501	0.67397	4.29888	1.07257	4.21007	9.22822	4.03425
18.6504	3.61744	18.6568	3.61108	9.23856	3.55907	18.4879	3.63717	36.9903	3.83384	92.5725	4.25099	0.7208	4.29783	1.11246	4.20956	9.31933	4.03371
18.6924	3.61788	18.6988	3.61156	9.25937	3.55914	18.5295	3.63757	37.0736	3.83457	92.781	4.25195	0.7652	4.29682	1.15285	4.20902	9.43213	4.0332
18.7344	3.61821	18.7408	3.612	9.28018	3.55941	18.5711	3.6378	37.1569	3.83556	92.9895	4.25289	0.80853	4.29579	1.19408	4.20851	9.51189	4.03264
18.7764	3.61866	18.7829	3.6123	9.30099	3.55964	18.6128	3.63837	37.2402	3.8365	93.198	4.25382	0.8627	4.29478	1.23714	4.20788	9.62602	4.03213
18.8184	3.61885	18.8249	3.61284	9.32179	3.55956	18.6544	3.63875	37.3235	3.83719	93.4065	4.25466	0.91278	4.29373	1.28622	4.20736	9.73048	4.03161
18.8604	3.61926	18.8669	3.61339	9.3426	3.55985	18.6961	3.63927	37.4069	3.83806	93.615	4.25563	0.96779	4.29272	1.32978	4.20683	9.81758	4.03108
18.9024	3.61958	18.9089	3.61364	9.36341	3.56	18.7377	3.63963	37.4902	3.83902	93.8235	4.25663	1.02322	4.29169	1.37551	4.20626	9.89234	4.03056
18.9444	3.6201	18.9509	3.61397	9.38422	3.56029	18.7793	3.64011	37.5735	3.83995	94.032	4.25768	1.08023	4.29064	1.43126	4.20574	9.98678	4.03005
18.9864	3.62055	18.993	3.61441	9.40503	3.56037	18.821	3.64032	37.6568	3.84057	94.2405	4.25852	1.14434	4.28962	1.47533	4.20517	10.0952	4.02953
19.0284	3.6208	19.035	3.61484	9.42583	3.56062	18.8626	3.64085	37.7401	3.84162	94.449	4.25943	1.20327	4.28861	1.53475	4.20461	10.192	4.02894
19.0704	3.62124	19.077	3.6153	9.44664	3.56069	18.9043	3.64137	37.8234	3.84249	94.6575	4.26033	1.26905	4.2876	1.59417	4.2041	10.3092	4.02842
19.1124	3.62153	19.119	3.61572	9.46745	3.561	18.9459	3.64179	37.9067	3.8433	94.866	4.26119	1.33466	4.28659	1.6394	4.20358	10.4019	4.02789
19.1545	3.62202	19.161	3.61628	9.48826	3.56113	18.9875	3.64207	37.99	3.844	95.0745	4.26222	1.40745	4.28554	1.69448	4.20305	10.4991	4.0273
19.1965	3.62235	19.2031	3.61673	9.50906	3.56111	19.0292	3.64246	38.0733	3.84475	95.283	4.26327	1.47807	4.28449	1.74906	4.20253	10.6102	4.02678
19.2385	3.62267	19.2451	3.61695	9.52987	3.5614	19.0708	3.64299	38.1567	3.84572	95.4915	4.26406	1.56046	4.28348	1.8013	4.20194	10.6969	4.02617
19.2805	3.62306	19.2871	3.61756	9.55068	3.56172	19.1125	3.64328	38.24	3.84639	95.7	4.26497	1.63801	4.28246	1.8679	4.20142	10.8234	4.02564
19.3225	3.62344	19.3291	3.61794	9.57149	3.56165	19.1541	3.64366	38.3233	3.8474	95.9085	4.26593	1.71422	4.28143	1.92565	4.20085	10.9049	4.02512
19.3645	3.62384	19.3711	3.61855	9.5923	3.56189	19.1957	3.64406	38.4066	3.84801	96.117	4.26688	1.80646	4.28036	1.99743	4.2003	11.0247	4.02461
19.4065	3.62418	19.4132	3.61882	9.6131	3.56207	19.2374	3.64437	38.4899	3.84895	96.3255	4.26774	1.89327	4.27933	2.05818	4.19976	11.1241	4.02409
19.4485	3.62453	19.4552	3.61929	9.63391	3.56218	19.279	3.64484	38.5732	3.84981	96.534	4.2687	1.97766	4.27832	2.11961	4.19919	11.2302	4.02356
19.4905	3.62495	19.4972	3.61977	9.65472	3.56233	19.3207	3.64524	38.6565	3.85049	96.7425	4.26969	2.07098	4.27731	2.19188	4.19866	11.3157	4.02302
19.5325	3.62542	19.5392	3.6201	9.67553	3.56256	19.3623	3.64559	38.7398	3.85122	96.951	4.27078	2.17224	4.2763	2.25113	4.19806	11.4061	4.02251
19.5745	3.62559	19.5812	3.6205	9.69633	3.56266	19.4039	3.64608	38.8231	3.85202	97.1594	4.27166	2.26715	4.27528	2.31439	4.19753	11.4819	4.02199
19.6165	3.62607	19.6232	3.62109	9.71714	3.56294	19.4456	3.64641	38.9065	3.85284	97.3679	4.27255	2.36815	4.2742	2.38633	4.19699	11.597	4.02147
19.6585	3.6263	19.6653	3.62151	9.73795	3.56304	19.4872	3.64702	38.9898	3.85363	97.5764	4.27349	2.48167	4.27318	2.45594	4.19646	11.6861	4.02092
19.7005	3.62687	19.7073	3.62197	9.75876	3.5631	19.5289	3.64733	39.0731	3.8545	97.7849	4.2746	2.58309	4.27208	2.52888	4.19593	11.7946	4.0204
19.7425	3.62712	19.7493	3.62235	9.77956	3.56335	19.5705	3.64761	39.1564	3.85533	97.9934	4.27559	2.69729	4.27101	2.59397	4.19541	11.8827	4.01989
19.7845	3.62756	19.7913	3.62271	9.80037	3.56335	19.6121	3.64799	39.2397	3.85607	98.2019	4.27656	2.81882	4.26999	2.66324	4.19489	11.9878	4.01935
19.8265	3.62806	19.8333	3.62325	9.82118	3.56367	19.6538	3.64847	39.323	3.85674	98.4104	4.2775	2.94011	4.26898	2.7285	4.19438	12.0829	4.0188
19.8685	3.6284	19.8754	3.62359	9.84199	3.56388	19.6954	3.64899	39.4063	3.85752	98.6189	4.27859	3.04712	4.26795	2.79009	4.19384	12.1877	4.01829
19.9105	3.62892	19.9174	3.62397	9.86279	3.56398	19.737	3.64922	39.4896	3.85827	98.8274	4.27956	3.16958	4.26694	2.87004	4.19331	12.2872	4.01775
19.9525	3.62926	19.9594	3.62445	9.8836	3.56422	19.7787	3.64975	39.5729	3.85901	99.0359	4.28069	3.30022	4.26589	2.95233	4.19279	12.3893	4.01724
19.9945	3.62959	20.0014	3.62495	9.90441	3.5644	19.8203	3.65011	39.6562	3.85974	99.2444	4.28164	3.42818	4.26486	3.02326	4.19228	12.466	4.01668
20.0365	3.63008	20.0434	3.62519	9.92522	3.56449	19.862	3.65038	39.7396	3.86052	99.4529	4.28265	3.56424	4.26385	3.09053	4.19174	12.5688	4.01617
20.0785	3.63027	20.0855	3.62579	9.94603	3.56474	19.9036	3.65076	39.8229	3.86117	99.6614	4.28363	3.69196	4.26281	3.16213	4.19119	12.6599	4.01565
20.1206	3.63067	20.1275	3.62617	9.96683	3.56493	19.9453	3.65103	39.9062	3.86201	99.8699	4.28475	3.83336	4.26176	3.24108	4.19065	12.7591	4.01513
20.1625	3.63113	20.1695	3.62659	9.98764	3.56495	19.9869	3.65147	39.9895	3.86272	100.078	4.28575	3.95665	4.26073	3.31937	4.19014	12.8505	4.0146
20.2046	3.63161	20.2115	3.62708	10.0084	3.56505	20.0285	3.65196	40.0728	3.8635	100.287	4.28676	4.11291	4.25966	3.3893	4.18962	12.9359	4.01405
20.2466	3.63207	20.2535	3.62756	10.0293	3.56537	20.0702	3.65229	40.1561	3.86417	100.495	4.28785	4.26642	4.25859	3.47643	4.18905	13.0317	4.01351
20.2886	3.63247	20.2956	3.62783	10.0501	3.5655	20.1118	3.65284	40.2394	3.86499	100.704	4.28905	4.40908	4.25756	3.56707	4.18854	13.1345	4.013
20.3306	3.63279	20.3376	3.62831	10.0709	3.56552	20.1534	3.65323	40.3227	3.86568	100.912	4.29016	4.56476	4.25655	3.64118	4.188	13.2283	4.0124
20.3726	3.63298	20.3796	3.62886	10.0917	3.56566	20.1951	3.65353	40.4061	3.86632	101.121	4.29123	4.7014	4.25552	3.72664	4.18749	13.33	4.01179
20.4146	3.63344	20.4216	3.62924	10.1125	3.56583	20.2367	3.65393	40.4894	3.86699	101.329	4.29234	4.86835	4.25451	3.80942	4.18697	13.4509	4.01126
20.4566	3.63407	20.4636	3.62962	10.1333	3.56602	20.2784	3.65449	40.5727	3.86783	101.538	4.29325	5.02987	4.25344	3.88837	4.18645	13.5496	4.01074
20.4986	3.63426	20.5056	3.63004	10.1541	3.56615	20.32	3.6547	40.656	3.86835	101.746	4.2944	5.19181	4.25243	3.96949	4.18594	13.6438	4.01023
20.5406	3.63465	20.5477	3.63041	10.1749	3.56613	20.3616	3.65496	40.7393	3.86907	101.955	4.2956	5.34506	4.25136	4.05178	4.1854	13.7435	4.00971
20.5826	3.63516	20.5897	3.6309	10.1957	3.56644	20.4033	3.65546	40.8226	3.87005	102.163	4.29663	5.51877	4.25035	4.13991	4.18485	13.841	4.00912
20.6246	3.63558	20.6317	3.63115	10.2165	3.56657	20.4449	3.65575	40.9059	3.87051	102.372	4.29772	5.67754	4.24931	4.2237	4.18433	13.9451	4.0086
20.6666	3.63604	20.6737	3.63169	10.2373	3.56674	20.4866	3.65632	40.9892	3.87135	102.58	4.29904	5.85325	4.24828	4.29781	4.18382	14.0302	4.00809
20.7086	3.63619	20.7157	3.63213	10.2581	3.56694	20.5282	3.65664	41.0725	3.87194	102.789	4.30018	6.0338	4.24725	4.37859	4.18327	14.121	4.00755
20.7506	3.63659	20.7578	3.63253	10.2789	3.56703	20.5698	3.65695	41.1559	3.87255	102.997	4.30104	6.20718	4.24622	4.4719	4.18275	14.2325	4.00696
20.7926	3.63713	20.7998	3.63293	10.2997	3.56709	20.6115	3.65746	41.2392	3.8732	103.206	4.3023	6.39541	4.24515	4.56503	4.18223	14.3419	4.00645
20.8346	3.63747	20.8418	3.63323	10.3206	3.56743	20.6531	3.65783	41.3225	3.87402	103.414	4.30362	6.56452	4.24414	4.65734	4.18172	14.431	4.00591
20.8766	3.63804	20.8838	3.63402	10.3414	3.56749	20.6948	3.65809	41.4058	3.87457	103.623	4.30459	6.73756	4.24313	4.73979	4.1812	14.5335	4.0054
20.9186	3.63825	20.9259	3.63419	10.3622	3.56774	20.7364	3.65863	41.4891	3.87538	103.831	4.3057	6.91653	4.24208	4.82575	4.18065	14.6259	4.00488
20.9606	3.63873	20.9679	3.63468	10.383	3.56779	20.778	3.65882	41.5724	3.87604	104.04	4.30683	7.11561	4.24107	4.91021	4.18013	14.7184	4.00436
21.0026	3.6391	21.0099	3.63499	10.4038	3.56789	20.8197	3.6593	41.6557	3.87667	104.248	4.30801	7.30351	4.24005	4.997	4.1796	14.8004	4.00383
21.0446	3.63927	21.0519	3.63541	10.4246	3.56802	20.8613	3.65956	41.739	3.87746	104.457	4.3091	7.49633	4.239	5.09248	4.17906	14.8942	4.00331
21.0866	3.63997	21.0939	3.63577	10.4454	3.56818	20.903	3.65983	41.8223	3.87809	104.665	4.31025	7.67338	4.23799	5.18211	4.17855	14.988	4.0028
21.1287	3.64018	21.1359	3.63636	10.4662	3.56833	20.9446	3.66039	41.9057	3.87874	104.874	4.31147	7.85969	4.23696	5.27241	4.17803	15.0741	4.00219
21.1707	3.6407	21.178	3.63654	10.487	3.56856	20.9862	3.66086	41.989	3.87931	105.082	4.31246	8.0622	4.23595	5.38057	4.17752	15.1903	4.00167
21.2127	3.64106	21.22	3.63694	10.5078	3.56865	21.0279	3.66113	42.0723	3.87979	105.291	4.3137	8.25169	4.23494	5.48455	4.17698	15.287	4.00116
21.2547	3.64137	21.262	3.63747	10.5286	3.56877	21.0695	3.66163	42.1556	3.88066	105.499	4.31479	8.4506	4.2339	5.57736	4.17647	15.3731	4.00062
21.2967	3.64173	21.304	3.63774	10.5494	3.56883	21.1111	3.66176	42.2389	3.88143	105.708	4.31588	8.64476	4.23284	5.64396	4.17591	15.4733	4.00011
21.3387	3.64225	21.346	3.63824	10.5702	3.56888	21.1528	3.66216	42.3222	3.88191	105.916	4.31689	8.85094	4.23179	5.75912	4.1754	15.5684	3.99957
21.3807	3.64251	21.3881	3.63866	10.591	3.56917	21.1944	3.66262	42.4055	3.88257	106.125	4.31823	9.0486	4.23075	5.84258	4.17486	15.6728	3.999
21.4227	3.64293	21.4301	3.63913	10.6119	3.56936	21.2361	3.66306	42.4888	3.88303	106.333	4.3192	9.26422	4.22974	5.94707	4.17435	15.7602	3.99846
21.4647	3.64339	21.4721	3.63953	10.6327	3.56965	21.2777	3.66331	42.5721	3.88374	106.542	4.32031	9.46288	4.22869	6.02418	4.17379	15.8677	3.99795
21.5067	3.64368	21.5141	3.63988	10.6535	3.56965	21.3193	3.6635	42.6555	3.88448	106.75	4.32144	9.67165	4.22768	6.12833	4.17318	15.9561	3.99736
21.5487	3.64417	21.5561	3.64026	10.6743	3.56984	21.361	3.66415	42.7388	3.88515	106.959	4.32237	9.86573	4.22667	6.23883	4.17265	16.0629	3.9968
21.5907	3.64465	21.5982	3.6407	10.6951	3.57007	21.4026	3.6644	42.8221	3.88584	107.167	4.32356	10.0722	4.22566	6.33631	4.17211	16.1614	3.99629
21.6327	3.64492	21.6402	3.64114	10.7159	3.57024	21.4443	3.6648	42.9054	3.88637	107.376	4.32449	10.2535	4.22464	6.43378	4.17154	16.2665	3.99577
21.6747	3.64526	21.6822	3.64162	10.7367	3.57022	21.4859	3.66518	42.9887	3.88708	107.584	4.32562	10.471	4.22361	6.5366	4.17101	16.357	3.99518
21.7167	3.64584	21.7242	3.64196	10.7575	3.57033	21.5275	3.66558	43.072	3.88779	107.793	4.32673	10.6733	4.22258	6.62106	4.17049	16.4544	3.99466
21.7587	3.64603	21.7662	3.64217	10.7783	3.57056	21.5692	3.6659	43.1553	3.88825	108.001	4.32776	10.8742	4.22157	6.71703	4.16998	16.5418	3.99415
21.8007	3.64639	21.8083	3.64255	10.7991	3.57068	21.6108	3.66634	43.2386	3.88893	108.21	4.32879	11.0611	4.22056	6.82436	4.16944	16.6486	3.9936
21.8427	3.64675	21.8503	3.64297	10.8199	3.57075	21.6525	3.66669	43.3219	3.88958	108.418	4.32976	11.2677	4.21955	6.92584	4.16892	16.7474	3.99306
21.8847	3.64731	21.8923	3.64339	10.8407	3.57087	21.6941	3.66707	43.4053	3.89031	108.627	4.33091	11.4745	4.21853	7.01213	4.16839	16.8325	3.99249
21.9267	3.64754	21.9343	3.64374	10.8615	3.57087	21.7357	3.6673	43.4886	3.89077	108.835	4.33194	11.6867	4.21752	7.1243	4.16787	16.9393	3.99193
21.9688	3.64801	21.9763	3.64408	10.8824	3.571	21.7774	3.66779	43.5719	3.89132	109.044	4.33295	11.8799	4.21647	7.22228	4.1673	17.0464	3.99138
22.0108	3.64832	22.0184	3.64454	10.9032	3.57121	21.819	3.66814	43.6552	3.8921	109.252	4.33396	12.0999	4.21546	7.32677	4.16675	17.1375	3.99086
22.0528	3.64862	22.0604	3.64496	10.924	3.57133	21.8606	3.66852	43.7385	3.8925	109.461	4.3349	12.2951	4.21443	7.44527	4.16623	17.2356	3.99035
22.0948	3.64922	22.1024	3.64551	10.9448	3.57142	21.9023	3.66886	43.8218	3.89317	109.669	4.33585	12.5024	4.21338	7.5294	4.16572	17.3221	3.98983
22.1368	3.64933	22.1444	3.64582	10.9656	3.57165	21.9439	3.66925	43.9051	3.89378	109.878	4.33686	12.7052	4.21235	7.62137	4.1652	17.4002	3.98932
22.1788	3.6499	22.1864	3.64616	10.9864	3.57179	21.9856	3.66961	43.9884	3.89432	110.086	4.33797	12.9123	4.21133	7.71567	4.16469	17.4716	3.9888
22.2208	3.65011	22.2284	3.64641	11.0072	3.57194	22.0272	3.66997	44.0717	3.89497	110.295	4.33889	13.1178	4.21032	7.82216	4.16417	17.5807	3.98823
22.2628	3.65051	22.2705	3.64685	11.028	3.57205	22.0688	3.67037	44.155	3.8955	110.503	4.33963	13.3172	4.20931	7.91714	4.16364	17.6738	3.98768
22.3048	3.65093	22.3125	3.64734	11.0488	3.57219	22.1105	3.6707	44.2383	3.89615	110.712	4.34084	13.5026	4.20822	8.01595	4.1631	17.7716	3.98712
22.3468	3.65128	22.3545	3.64755	11.0696	3.57236	22.1521	3.67102	44.3217	3.89663	110.92	4.34179	13.717	4.20719	8.12161	4.16259	17.8747	3.98661
22.3888	3.65172	22.3965	3.6479	11.0904	3.57245	22.1938	3.67148	44.405	3.8973	111.129	4.34278	13.9311	4.20618	8.21374	4.16207	17.9782	3.98603
22.4308	3.65214	22.4385	3.64839	11.1112	3.57257	22.2354	3.67186	44.4883	3.89804	111.337	4.34372	14.1332	4.20517	8.33709	4.16154	18.08	3.98552
22.4728	3.65252	22.4806	3.64874	11.132	3.57259	22.277	3.67209	44.5716	3.89842	111.546	4.34462	14.3301	4.20412	8.42255	4.16102	18.1587	3.985
22.5148	3.65271	22.5226	3.64927	11.1528	3.57284	22.3187	3.67245	44.6549	3.89921	111.754	4.34561	14.5399	4.2031	8.53505	4.16048	18.2582	3.98449
22.5568	3.65328	22.5646	3.64954	11.1737	3.57282	22.3603	3.67289	44.7382	3.89953	111.963	4.34641	14.727	4.20209	8.63386	4.15995	18.3473	3.98395
22.5988	3.65349	22.6066	3.65007	11.1944	3.57291	22.4019	3.67314	44.8215	3.90033	112.171	4.34748	14.9221	4.20108	8.73635	4.1594	18.4498	3.9834
22.6408	3.65403	22.6486	3.65027	11.2153	3.57305	22.4436	3.67368	44.9048	3.90108	112.38	4.34861	15.0979	4.20005	8.84484	4.15886	18.5419	3.98288
22.6828	3.65433	22.6907	3.65074	11.2361	3.57327	22.4852	3.67381	44.9881	3.90157	112.588	4.34939	15.3059	4.19904	8.94365	4.15835	18.6306	3.98237
22.7248	3.65466	22.7327	3.65111	11.2569	3.57345	22.5269	3.67425	45.0715	3.90207	112.797	4.35038	15.4984	4.19803	9.05231	4.15781	18.686	3.98174
22.7668	3.65504	22.7747	3.65149	11.2777	3.57343	22.5685	3.67454	45.1548	3.90268	113.005	4.35119	15.701	4.19699	9.12826	4.15728	18.8195	3.98122
22.8088	3.65534	22.8167	3.65181	11.2985	3.57356	22.6101	3.6749	45.2381	3.90343	113.214	4.35226	15.8957	4.19596	9.25528	4.15667	18.9079	3.98069
22.8508	3.6558	22.8587	3.65204	11.3193	3.57387	22.6518	3.67522	45.3214	3.90392	113.422	4.35306	16.0897	4.1948	9.38096	4.15615	18.9944	3.98017
22.8928	3.65605	22.9008	3.6525	11.3401	3.57396	22.6934	3.67551	45.4047	3.90432	113.631	4.35409	16.2924	4.19379	9.47694	4.15563	19.0878	3.9796
22.9349	3.65645	22.9428	3.653	11.3609	3.57402	22.7351	3.67606	45.488	3.90509	113.839	4.35493	16.4932	4.19277	9.55839	4.1551	19.1919	3.97908
22.9769	3.65685	22.9848	3.65336	11.3817	3.57408	22.7767	3.67639	45.5713	3.90555	114.048	4.35584	16.6757	4.19172	9.6749	4.15458	19.2827	3.97857
23.0189	3.65718	23.0268	3.65357	11.4025	3.57423	22.8183	3.67686	45.6546	3.90619	114.256	4.35691	16.8603	4.19067	9.78473	4.15407	19.3745	3.97805
23.0609	3.65771	23.0688	3.65418	11.4233	3.57446	22.86	3.67696	45.7379	3.90665	114.465	4.35796	17.0578	4.18964	9.87436	4.1535	19.4796	3.97754
23.1029	3.65796	23.1109	3.65447	11.4441	3.57452	22.9016	3.67746	45.8213	3.90724	114.673	4.35873	17.2455	4.18861	10.003	4.15298	19.5581	3.97702
23.1449	3.65836	23.1529	3.65475	11.4649	3.57459	22.9432	3.67788	45.9046	3.90787	114.882	4.35978	17.4444	4.1876	10.1067	4.15247	19.6468	3.97649
23.1869	3.65882	23.1949	3.65529	11.4857	3.57463	22.9849	3.67807	45.9879	3.90854	115.09	4.36054	17.6286	4.18657	10.1955	4.15191	19.7499	3.97595
23.2289	3.65905	23.2369	3.65555	11.5066	3.57471	23.0265	3.67843	46.0712	3.90906	115.299	4.36171	17.81	4.18556	10.305	4.15138	19.8394	3.97538
23.2709	3.65947	23.2789	3.65596	11.5274	3.57496	23.0682	3.67874	46.1545	3.90961	115.507	4.36272	18.0039	4.18454	10.4016	4.15086	19.9268	3.97486
23.3129	3.65968	23.321	3.65632	11.5482	3.57501	23.1098	3.67919	46.2378	3.91022	115.716	4.36371	18.1799	4.18353	10.5031	4.15035	20.0203	3.97435
23.3549	3.66016	23.363	3.65655	11.569	3.57507	23.1514	3.67952	46.3211	3.91047	115.924	4.36444	18.3573	4.1825	10.5988	4.14983	20.107	3.97381
23.3969	3.66063	23.405	3.65695	11.5898	3.57509	23.1931	3.67979	46.4044	3.91129	116.133	4.36564	18.5419	4.18147	10.7099	4.14931	20.2028	3.97328
23.4389	3.66079	23.447	3.6576	11.6106	3.57547	23.2347	3.68002	46.4877	3.91175	116.341	4.36665	18.7416	4.18034	10.8096	4.1488	20.2983	3.97276
23.4809	3.6613	23.489	3.65785	11.6314	3.57543	23.2764	3.68047	46.5711	3.91232	116.55	4.36751	18.9338	4.17927	10.8969	4.14826	20.3817	3.97223
23.5229	3.66153	23.5311	3.65811	11.6522	3.57568	23.318	3.68097	46.6544	3.91305	116.758	4.36845	19.1227	4.17822	11.0157	4.14771	20.4818	3.97169
23.5649	3.66182	23.5731	3.6584	11.673	3.57581	23.3596	3.68118	46.7377	3.91345	116.967	4.36965	19.3168	4.17721	11.1169	4.14718	20.5709	3.97118
23.6069	3.66237	23.6151	3.65901	11.6938	3.57578	23.4013	3.6815	46.821	3.91418	117.175	4.37074	19.4931	4.1762	11.225	4.14658	20.6607	3.97066
23.6489	3.66272	23.6571	3.65945	11.7146	3.57595	23.4429	3.68177	46.9043	3.91452	117.384	4.37164	19.6486	4.17513	11.329	4.14607	20.7521	3.97015
23.6909	3.663	23.6991	3.65958	11.7354	3.57604	23.4845	3.68221	46.9876	3.91519	117.592	4.37257	19.8562	4.1741	11.428	4.14553	20.8372	3.96963
23.7329	3.6634	23.7412	3.65998	11.7562	3.57614	23.5262	3.68257	47.0709	3.91599	117.801	4.37366	20.0411	4.17309	11.5134	4.14502	20.933	3.96912
23.775	3.66377	23.7832	3.66061	11.777	3.57641	23.5678	3.68288	47.1542	3.91633	118.009	4.37477	20.2125	4.17208	11.6249	4.1445	21.0194	3.9686
23.817	3.66407	23.8252	3.6609	11.7979	3.57625	23.6095	3.68328	47.2375	3.91687	118.218	4.37597	20.3877	4.17101	11.7284	4.14399	21.1155	3.96808
23.859	3.66445	23.8672	3.66132	11.8187	3.5765	23.6511	3.68355	47.3209	3.91738	118.426	4.37702	20.5751	4.16999	11.8092	4.14347	21.2087	3.96753
23.901	3.66489	23.9092	3.66163	11.8395	3.57654	23.6927	3.68401	47.4042	3.91811	118.635	4.37811	20.7643	4.16898	11.9175	4.14296	21.3054	3.967
23.943	3.66516	23.9513	3.66201	11.8603	3.57673	23.7344	3.6842	47.4875	3.91859	118.843	4.37924	20.9447	4.16793	12.0277	4.14238	21.3912	3.96642
23.985	3.66564	23.9933	3.6623	11.8811	3.57686	23.776	3.68462	47.5708	3.91924	119.052	4.38032	21.1287	4.1669	12.1465	4.14185	21.4927	3.96585
24.027	3.66592	24.0353	3.66268	11.9019	3.57713	23.8177	3.68492	47.6541	3.91973	119.26	4.38149	21.3124	4.16587	12.2472	4.14131	21.5981	3.96533
24.069	3.66615	24.0773	3.66315	11.9227	3.57704	23.8593	3.68521	47.7374	3.92029	119.469	4.38281	21.4929	4.16484	12.3489	4.1408	21.6939	3.96482
24.111	3.66657	24.1193	3.66342	11.9435	3.57728	23.9009	3.68572	47.8207	3.92092	119.677	4.38405	21.6678	4.16383	12.441	4.14024	21.771	3.96428
24.153	3.6669	24.1613	3.66396	11.9643	3.57736	23.9426	3.68614	47.904	3.92147	119.886	4.38504	21.8557	4.1628	12.5466	4.13973	21.8638	3.96377
24.195	3.66741	24.2034	3.6642	11.9851	3.57746	23.9842	3.68655	47.9873	3.92185	120.094	4.38634	22.0425	4.16175	12.6406	4.13919	21.9512	3.96322
24.237	3.66758	24.2454	3.66451	12.0059	3.57759	24.0258	3.68687	48.0707	3.9225	120.303	4.38771	22.2209	4.16073	12.7458	4.13862	22.051	3.9627
24.279	3.66797	24.2874	3.66497	12.0267	3.57772	24.0675	3.68718	48.154	3.92307	120.511	4.38894	22.4036	4.15965	12.8509	4.13809	22.1388	3.96217
24.321	3.66841	24.3294	3.66531	12.0475	3.57776	24.1091	3.6875	48.2373	3.92365	120.719	4.39029	22.6043	4.15859	12.9531	4.13757	22.2422	3.96165
24.363	3.66865	24.3714	3.66556	12.0684	3.57782	24.1508	3.68798	48.3206	3.92418	120.928	4.3915	22.7783	4.15758	13.0489	4.13704	22.3333	3.96112
24.405	3.66905	24.4135	3.66596	12.0892	3.57811	24.1924	3.68823	48.4039	3.92479	121.136	4.39302	22.9649	4.15657	13.1484	4.1365	22.4201	3.96056
24.447	3.66951	24.4555	3.66625	12.11	3.57811	24.234	3.68859	48.4872	3.9254	121.345	4.39434	23.1397	4.15556	13.2577	4.13599	22.5155	3.96003
24.489	3.66984	24.4975	3.6668	12.1308	3.57843	24.2757	3.68895	48.5705	3.92577	121.553	4.39585	23.3328	4.15455	13.3411	4.13545	22.5953	3.95951
24.531	3.67012	24.5395	3.66707	12.1516	3.57855	24.3173	3.6892	48.6538	3.92647	121.762	4.39728	23.5231	4.15353	13.4526	4.13492	22.678	3.95896
24.573	3.67051	24.5816	3.66728	12.1724	3.57843	24.359	3.68968	48.7371	3.92689	121.97	4.39885	23.7002	4.15248	13.5478	4.1344	22.7712	3.95838
24.615	3.67085	24.6236	3.66781	12.1932	3.57872	24.4006	3.69006	48.8205	3.92747	122.179	4.40049	23.884	4.15145	13.6332	4.13389	22.8766	3.95783
24.6571	3.67123	24.6656	3.66808	12.214	3.57864	24.4422	3.69019	48.9038	3.92821	122.387	4.40198	24.079	4.15044	13.7322	4.13335	22.9877	3.95724
24.699	3.67158	24.7076	3.66846	12.2348	3.57889	24.4839	3.69067	48.9871	3.92869	122.596	4.40377	24.2578	4.14943	13.7951	4.13284	23.0925	3.95672
24.7411	3.67186	24.7496	3.6689	12.2556	3.57893	24.5255	3.69105	49.0704	3.9293	122.804	4.40543	24.4538	4.14842	13.9175	4.13226	23.1813	3.95619
24.7831	3.67232	24.7916	3.66911	12.2764	3.57908	24.5672	3.69132	49.1537	3.92964	123.013	4.40729	24.6372	4.14739	14.0218	4.13173	23.2874	3.95567
24.8251	3.67266	24.8337	3.66969	12.2972	3.57937	24.6088	3.69161	49.237	3.93024	123.221	4.40914	24.8264	4.14634	14.1114	4.13119	23.3595	3.95516
[truncated: 12,418 more rows]

## Sheet: Figure 2d
286 mAg-1 charge			71.5 mAg-1 charge
[truncated: 1,000 more rows]

[truncated: 6 more sheets: Figure 2e, Figure 2f, Figure 3a,b, Figure 3c, Figure 3d, Figure 3f]
